# Supplementary material for: The Microtubule‐Associated Protein CsTON2 Interacts With CsTRM5 and CsSUN to Regulate Fruit Shape Development in Cucumber
Source: Plant Biotechnol J. 2025 Dec 29;24(4):2725–41. doi: 10.1111/pbi.70519 (PMC13140649; doi:10.1111/pbi.70519)
Supplement: Supplementary file 3 — DataSet: S1. Candidate genes of sf5. DataSet: S2 Amino acid sequence of TON2 in different species. DataSet: S3 IP‐MS data of CsSUN. DataSet: S4 List of primers used in this study. [file PBI-24-2725-s001.xlsx]

## Sheet: Supplementary Data Set S1
Supplementary Data Set S1. Candidate genes of sf5.
#CHROM	POS	REF	ALT	mut_index	Gene_ID	type	description
chr3	5820451	G	G/A	0.958333	CsaV3_3G006650	upstream_gene_variant	Protein NRT1/ PTR FAMILY 4.3-like
chr3	5831930	G	G/A	0.88	CsaV3_3G006660	intron_variant	cullin-associated NEDD8-dissociated protein 1
chr3	5968827	G	G/A	0.958333	CsaV3_3G006760	intron_variant	PHD finger protein ALFIN-LIKE 7
chr3	6172779	G	G/A	0.888889	CsaV3_3G006920	intron_variant	Protein kinase domain-containing protein
chr3	6356594	G	G/A	0.95	CsaV3_3G007050	intron_variant	Cytochrome P450, putative
chr3	6614391	G	G/A	0.875	CsaV3_3G007410	intron_variant	CCR4-NOT transcription complex subunit 1
chr3	7214097	G	G/A	0.892857	CsaV3_3G008560	upstream_gene_variant	RING-type domain-containing protein
chr3	7549685	G	G/A	0.947368	CsaV3_3G009120	upstream_gene_variant	Zinc finger, LIM-type
chr3	7558045	G	G/A	0.941176	CsaV3_3G009140	downstream_gene_variant	acyl-coenzyme A thioesterase 13
chr3	8793467	G	G/A	0.913043	CsaV3_3G011130	missense_variant	Unknown protein
chr3	9092842	C	C/T	0.785714	CsaV3_3G011610	upstream_gene_variant	DNA mismatch repair protein MSH1, mitochondrial
chr3	9288229	G	G/A	0.925926	CsaV3_3G012010	upstream_gene_variant	casein kinase I
chr3	9495544	G	G/A	0.941176	CsaV3_3G012390	downstream_gene_variant	Ethylene receptor
chr3	10120068	G	G/A	1	CsaV3_3G013380	upstream_gene_variant	Heat shock 70 kDa protein 8
chr3	10668654	G	G/A	0.96	CsaV3_3G014260	3_prime_UTR_variant	Protein kinase domain-containing protein
chr3	10708360	G	G/A	1	CsaV3_3G014300	missense_variant	Serine/threonine-protein phosphatase 2A regulatory subunit B'' subunit gamma
chr3	10713131	G	G/A	1	CsaV3_3G014300	upstream_gene_variant	Serine/threonine-protein phosphatase 2A regulatory subunit B'' subunit gamma
chr3	10762441	G	G/A	0.875	CsaV3_3G014390	upstream_gene_variant	Transcription termination factor MTEF1
chr3	10879330	G	G/A	0.888889	CsaV3_3G014580	intron_variant	CAP-Gly domain-containing linker protein 1

## Sheet: Supplementary Data Set S2
Supplementary Data Set S2：Amino acid sequence of TON2 in different species.
>AtTON2
MYSGSSDGESHDTSTQRKIPPASSMLWVRNLRRYIGSGAGLGSEALMELETKRILLEIFKEKQQKSQEAG TIPSFYKKKPEEGSISQRVQKLAKYRFLKKQSDLLLNADDLAAMWVCLRENCVIDDATGAEKMNYEDFCH IASVCTEQIGPKCRRFFSPSNFMKFEKDEAGRIAILPFYLYVMRTVSLTQARIDMSELDEDSDGFLHSDE MESYIGGLIPNLAQLRDMPPAFNQMYCRIASQKFFFFCDPHRRGRACIKKILLSNCLQELMELHQESEEE VTDTEQAENWFSLTSAQRICDMFLALDKDMSGSLCKQELKEYADGTLTEIFIERVFDEHVRRGKIVAGNS REMDFDSFLDFVLALENKDTPEGLTYLFRCLDLQGRGFLTTADI…
>SolyTON2
MYSGSSDGEGPDATAQRKIPPPSSMLWVRNLRRYIGSGAGLGSEALMELETKRILLDIFKEKQQKSAEAGTIPSFYKKKPEEGSISHRVQRLAKYRFLKKQSDLLLNADDLDAMWVCLRENCVIDDATGAEKMNYEDFCHIASVCTEQIGPKCRRFFSPSNFMKFEKDESGRIAILPFYLYVMRTVSLTQARIDMSELDEDSDGFLQPHEMEAYIRGLIPNLAQLRDMPAAFVQMYCRIAAHKFFFFCDPHRRGKACIKKILLSNCLQELMELHQETEEEVTDTEQAENWFSLTSAQRICDMFLALDKDMNGTLSKQELREYADGTLTDIFIERVFDEHVRRGKIGGGNAREMDFESFLDFVLALENKDAPEGLTYLFRCLDLQGRGFLTTADIHTLFR…
>CmoTON2
MYSGSSDGEGHEAPQRKVPPASSMLWVRNLRRYIGTGTGLGSEALMELETKKILLDIFKEKQRKTAEAGT IPSFYKKKPEEGSISHRVQRLAKYRFLKKQSDLLLNADDLDAMWVCLRENCVIDDATGAEKMNYEDFCHI ASVCAEQIGPKCRRFFSPSNFMKFEKDESGRIAILPFYLYVMRTVSLTQARIDMSELDEDSDGFLQPHEM EGYIRGLIPNLAQLRDIPASFVQTYCRIAARKFFFFCDPARRGKACIKKVLLSNCLQELMELHQETEEEV TDTEQAENWFSLTSAQRICDMFLALDKDMNGTLSKQELREYADGTLTEIFIERVFDEHVRRNKGGGNTRE MDFDSFLDFVLALENKDTPEGLTYLFRCLDLQGRGYLTTVDIHT…
>CmTON2
MYSGSSDGEGHDPPQRKIPPASSMLWVRNLRRFIGTGTGLGSEALMELETKKILLDIFKEKQRRTAEAGT IPSFYKKKPEEGSISHRVQRLAKYRFLRKQSDLLLNADDLDAMWVCLRENCVIDDATGAEKMNYEDFCHI ASVCAEQIGPKCRRFFSPSNFMKFEKDESGRIAILPFYLYVMRTVSLTQARIDMSELDEDSDGFLQPHEM EGYIRGLIPNLAQLRDIPASFVQTYCRIAARKFFFFCDPARRGKACIKKVLLSNCLQELMELHQESEEEV TDTEQAENWFSLTSAQRICDMFLALDKDMNGTLSKQELREYADGTLTEIFIERVFDEHVRRSKGGGNTRE MDFDSFLDFVLALENKDTPEGLTYLFRCLDLHGRGYLTTVDIHT…
>CsTON2
MYSGSSDGEGHDPPQRKIPPASSMLWVRNLRRFIGTGTGLGSEALMELETKKILLDIFKEKQRRTAEAGT IPSFYKKKPEEGSISHRVQRLAKYRFLRKQSDLLLNADDLDAMWVCLRENCVIDDATGAEKMNYEDFCHI ASVCAEQIGPKCRRFFSPSNFMKFEKDESGRIAILPFYLYVMRTVSLTQARIDMSELDEDSDGFLQPHEM EGYIRGLIPNLAQLRDIPASFVQTYCRIAARKFFFFCDPARRGKACIKKVLLSNCLQELMELHQESEEEV TDTEQAENWFSLTSAQRICDMFLALDKDMNGTLSKQELREYADGTLTEIFIERVFDEHVRRSKGGGNTRE MDFDSFLDFVLALENKDTPEGLTYLFRCLDLHGRGYLTTVDIHT…
>ZmTON2-1
MSTASGDGADAGGDGAAASAPAGRRIPPASSMPWVRNLRRFVGTGAGLGSEALMELETKRILLEIFKERQRKSAEAGSIPSFYKKKPEEGSISSRVQRLAKYRFLKKQSELLLNADDLDAMWVCLRENCVIDDATGAEKMNYEDFCHIATVCTEQIGQKCKRFFSPSNFMKFEKDDSGRIAILPFYLYVMRTVSLTQARIDMSELDEDSDGFLQPHEMEAYIRGLIPNLAQLRDMPTAFVQMYCRIAARKFFFFCDPHRRGKACIKKVLLSNCLQELMELHQESEEEVTDTEQAENWFSLTSAQRICDMFLALDKDTNGTLSKQELKEYADGTLTEIFIERVFDEHVRRSKVGGGNSREMDFESFLDFVLALENKDTPEGLTYLFRCLDLNGRGFLTTA…
>ZmTON2-2
MSTASGDGTDAGGDEASSAAAGRRIPPASSMSWVRNLRRFVGMGAGLGSEALMELETKRILLEIFKERQR KSAEAGSIPSFYKKKPEEGSISSRVQRLAKYRFLKKQSEMLLNADDLDAMWVCLRENCVIDDATGAEKMN YEDFCHIATVCTEQIGQKCKRFFSPSNFMKFEKDDSGRIAILPFYLYVMRTVSLTQARIDMSELDEDSDG FLQPHEMEAYIRGLIPNLAQLRDMPTAFVQMFCRIAARKFFFFCDPHKRGKACIKKVLLSNCLQELMELH QESEEEVTDVEQAENWFSLTSAQRICDMFLALDKDTNGTLSKQELKEYADGTLTEIFIERVFDEHVRRSK VGGGNSREMDFESFLDFVLALENKDTPEGLTYLFRCLDLNGRGF…
>OsTON2
MSTASGDGGDGGGGGDGASSAAGGGGRRIPPASSMPWVRNLRRFVGTGAGLGSEALMELETKRILLEIFK ERQRKSMEAGAIPSFYKKKPEDGSISNRVQKLAKYRFLKKQSELLLNADDLDAMWVCLRENCVIDDATGA EKMNYEDFCHIATVCTEQIGQKCKRFFSPSNFMKFEKDDSGRIAILPFYLYVMRTVSLTQARIDMSELDE DSDGFLQPHEMEAYIRGLIPNLAQLRDMPSAFVQMYCRIAARKFFFFCDPHRRGKACIKKVLLSNCLQEL MELHQESEEEVTDTEQAENWFSLTSAQRICDMFLALDKDTNGTLSKQELKEYADGTLTDIFIERVFDEHV RRSKVGGGNSREMDFESFLDFVLALENKDTPEGLTYLFRCLDLN…
>MtTON2
MYSDGEAHDAPQTQRKIPPASSMLWVRNLRRFIGSGAGLGSEALMELETKRILLDIFKDKQKKSAEAGTI PSFYKKKPEEGSISQRVQRLAKYRFLKKQSDLLLNADDLDAMWVCLRENCVIDDATGAEKMNYEDFCHIA SVCTEQIGPKCRRFFSPSNFMKFEKDEQGRIAILPFYLYVMRTVSLTQARIDMSELDEDSDGFLQPHEME AYIRGLIPNLAQLRTMDAGFVPMYCRIAAHKFFFFCDPHRRGKACIKKVLLSNCLQELMELHQESEEEVT DTEQAENWFSQTSARRVCDMFIALDKDSSGSLSKHELREYADGTLTEIFIERVFDEHVRRGKSCGGKTRE MDFESFLDFNLALENKDTPEGLTYLFRCLDLQGRGYLTTADIHS…
>GmTON2
MYSGSSDGESHDAPQSQRKIPPASSMLWVRNLRRFIGSGAGLGSEALMELETKRILLDIFKEKQKKTAEA ATIPTFYKKKPEDGSISHRVQRLAKYRFLRKQSDLLLNADDLDAMWVCLRENCVIDDATGAEKMNYEDFC HIASVCTEQIGPKCRRFFSPSNFMKFEKDEQGRIAILPFYLYVMRTVSLTQARIDMSELDEDSDGFLQPH EMEAYIRGLIPNLAQLRDMPAAFVQMYCRIAAHKFFFFCDPHRRGKACIKKVLLSNCLQELMELHQESEE EVTDTEQAENWFSLTSAQRICDMFLALDKDTNGTLSKQELREYADATLADIFIERVYDEHVRRGKSGGGN AREMDFESFLDFVLALENKDTPEGLTYLFRCLDLQGRGYLTTAD…

## Sheet: Supplementary Data Set S3
Supplementary Data Set S3：IP-MS data of CsSUN
Family,Member,Database,Accession,Score,Mass,"Num. of matches","Num. of significant matches","Num. of sequences","Num. of significant sequences",emPAI,Description
1,1,huanggua_zhangwenna,CsGy4G014930.1,14788,50851,474,474,30,30,44.80,"| Tubulin beta-2 chain | Chr4:19621055-19622749 REVERSE LENGTH=446 |"
1,2,huanggua_zhangwenna,CsGy3G029540.1,14174,50725,451,451,31,31,53.55,"| Tubulin beta-8 chain | Chr3:29989841-29991366 FORWARD LENGTH=446 |"
1,3,huanggua_zhangwenna,CsGy1G024280.1,8852,24482,289,289,18,18,140.63,"| Tubulin beta-7 chain | Chr1:23142753-23143388 FORWARD LENGTH=211 |"
1,4,huanggua_zhangwenna,CsGy2G020620.1,8378,51008,296,296,28,28,34.14,"| Tubulin beta chain | Chr2:29520065-29523447 REVERSE LENGTH=449 |"
1,5,huanggua_zhangwenna,CsGy1G030380.1,4140,53085,170,170,20,20,6.94,"| Tubulin beta-6 chain | Chr1:28655711-28658343 REVERSE LENGTH=465 |"
1,6,huanggua_zhangwenna,CsGy5G002690.1,3901,50024,148,148,19,19,8.77,"| Tubulin beta chain | Chr5:1756395-1758849 FORWARD LENGTH=441 |"
1,7,huanggua_zhangwenna,CsGy1G024270.1,3454,28201,90,90,12,12,11.58,"| Tubulin beta-3 chain | Chr1:23140059-23142061 FORWARD LENGTH=250 |"
2,1,huanggua_zhangwenna,CsGy1G009330.1,6586,35615,168,168,20,20,16.06,"| Glyceraldehyde-3-phosphate dehydrogenase | Chr1:5811259-5813738 FORWARD LENGTH=328 |"
2,2,huanggua_zhangwenna,CsGy6G001150.1,5506,39670,152,152,19,19,7.40,"| Glyceraldehyde-3-phosphate dehydrogenase | Chr6:821114-823587 REVERSE LENGTH=361 |"
2,3,huanggua_zhangwenna,CsGy6G011210.1,1052,54195,32,32,11,11,1.55,"| Glyceraldehyde-3-phosphate dehydrogenase | Chr6:9616072-9619613 REVERSE LENGTH=487 |"
2,4,huanggua_zhangwenna,CsGy7G010330.1,836,44739,23,23,9,9,1.82,"| Glyceraldehyde-3-phosphate dehydrogenase | Chr7:13005651-13010759 FORWARD LENGTH=416 |"
3,1,huanggua_zhangwenna,CsGy2G009450.1,4662,49589,176,176,17,17,4.98,"| Elongation factor 1-alpha | Chr2:8755879-8757747 REVERSE LENGTH=447 |"
4,1,huanggua_zhangwenna,CsGy3G028250.1,3541,108010,109,109,35,35,3.45,"| DNA replication licensing factor MCM2 | Chr3:29269517-29275327 FORWARD LENGTH=944 |"
5,1,huanggua_zhangwenna,CsGy2G015500.1,3117,41911,89,89,13,13,7.26,"| Actin-7 | Chr2:15457575-15459039 REVERSE LENGTH=377 |"
5,2,huanggua_zhangwenna,CsGy7G004700.1,1569,41923,51,51,10,10,3.09,"| Actin-7 | Chr7:3518336-3520902 FORWARD LENGTH=377 |"
6,1,huanggua_zhangwenna,CsGy4G000100.1,2930,50232,86,86,16,16,4.37,"| Tubulin alpha chain | Chr4:64552-66789 REVERSE LENGTH=450 |"
6,2,huanggua_zhangwenna,CsGy4G011690.1,2535,50262,72,72,15,15,3.94,"| Tubulin alpha-3 chain | Chr4:11721099-11723501 REVERSE LENGTH=449 |"
6,3,huanggua_zhangwenna,CsGy3G038150.1,2442,50252,75,75,14,14,3.54,"| Tubulin alpha-3 chain | Chr3:35907872-35910538 REVERSE LENGTH=449 |"
6,4,huanggua_zhangwenna,CsGy6G028860.1,1638,50265,55,55,14,14,2.84,"| Tubulin alpha chain | Chr6:27632790-27635279 REVERSE LENGTH=450 |"
7,1,huanggua_zhangwenna,CsGy6G036180.1,1694,86154,47,47,15,15,1.31,"| serine/threonine-protein phosphatase 6 regulatory subunit 2 | Chr6:31782962-31794786 REVERSE LENGTH=769 |"
7,2,huanggua_zhangwenna,CsGy6G011650.1,941,95144,36,36,11,11,0.63,"| serine/threonine-protein phosphatase 6 regulatory subunit 3 isoform X1 | Chr6:10165094-10174580 FORWARD LENGTH=851 |"
8,1,huanggua_zhangwenna,CsGy5G015270.1,1647,200433,52,52,24,24,0.70,"| DNA-directed RNA polymerase subunit | Chr5:21265453-21282551 FORWARD LENGTH=1779 |"
9,1,huanggua_zhangwenna,CsGy6G007230.1,1625,49087,49,49,14,14,2.34,"| Eukaryotic peptide chain release factor subunit 1-3 | Chr6:6175178-6176488 REVERSE LENGTH=436 |"
10,1,huanggua_zhangwenna,CsGy4G010340.1,1524,90600,54,54,20,20,1.55,"| Probable galactinol--sucrose galactosyltransferase 2 | Chr4:9086273-9091113 REVERSE LENGTH=817 |"
10,2,huanggua_zhangwenna,CsGy4G021700.1,466,83354,14,14,6,6,0.36,"| probable galactinol--sucrose galactosyltransferase 1 | Chr4:28320081-28324783 REVERSE LENGTH=753 |"
10,3,huanggua_zhangwenna,CsGy1G017020.1,128,86661,8,8,4,4,0.22,"| probable galactinol--sucrose galactosyltransferase 6 isoform X2 | Chr1:14737158-14741383 REVERSE LENGTH=783 |"
11,1,huanggua_zhangwenna,CsGy7G016580.1,1522,81973,45,45,21,21,1.96,"| DNA replication licensing factor MCM7 | Chr7:20159137-20164939 REVERSE LENGTH=724 |"
12,1,huanggua_zhangwenna,CsGy4G024560.1,1520,137764,57,57,27,27,1.37,"| DNA-directed RNA polymerase subunit beta | Chr4:30247325-30255678 REVERSE LENGTH=1204 |"
13,1,huanggua_zhangwenna,CsGy2G012630.1,1476,137801,45,45,25,25,1.30,"| Coatomer subunit alpha-1 | Chr2:12496119-12500933 FORWARD LENGTH=1219 |"
13,2,huanggua_zhangwenna,CsGy2G012620.1,1322,137631,41,41,23,23,1.16,"| Coatomer subunit alpha-1 | Chr2:12486745-12491158 REVERSE LENGTH=1219 |"
13,3,huanggua_zhangwenna,CsGy7G000240.1,1261,137221,37,37,21,21,0.92,"| Coatomer subunit alpha-1 | Chr7:312710-317933 REVERSE LENGTH=1217 |"
14,1,huanggua_zhangwenna,CsGy6G037070.1,1219,102525,44,44,21,21,1.49,"| DNA replication licensing factor MCM6 | Chr6:32325048-32331143 FORWARD LENGTH=911 |"
15,1,huanggua_zhangwenna,CsGy2G017020.1,1197,30652,30,30,6,6,1.61,"| ADP-ribosylation factor 1 | Chr2:27265221-27268957 REVERSE LENGTH=271 |"
15,2,huanggua_zhangwenna,CsGy3G037540.1,1066,20998,29,29,6,6,3.03,"| ADP-ribosylation factor 1 | Chr3:35375153-35378997 REVERSE LENGTH=184 |"
16,1,huanggua_zhangwenna,CsGy1G027130.1,1134,45667,35,35,12,12,2.65,"| protein arginine N-methyltransferase 1.1 | Chr1:25576556-25579730 FORWARD LENGTH=401 |"
17,1,huanggua_zhangwenna,CsGy1G029100.1,1123,66232,31,31,8,8,0.67,"| L-ascorbate oxidase | Chr1:27130518-27137097 REVERSE LENGTH=587 |"
18,1,huanggua_zhangwenna,CsGy3G000430.1,1121,208234,43,43,23,23,0.60,"| DNA-directed RNA polymerase II subunit 1 | Chr3:341887-350030 REVERSE LENGTH=1857 |"
19,1,huanggua_zhangwenna,CsGy2G012170.1,1100,16754,33,33,5,5,3.43,"| RNA-binding protein 3 | Chr2:12146683-12147475 FORWARD LENGTH=171 |"
20,1,huanggua_zhangwenna,CsGy5G000880.1,1064,21978,28,28,9,9,7.11,"| Ribosomal protein L6 | Chr5:492774-494478 FORWARD LENGTH=194 |"
20,2,huanggua_zhangwenna,CsGy4G009460.1,577,22076,16,16,5,5,1.58,"| Ribosomal protein L6 | Chr4:7868900-7870401 REVERSE LENGTH=195 |"
21,1,huanggua_zhangwenna,CsGy3G001110.1,1024,45734,32,32,9,9,1.30,"| Phosphoribulokinase | Chr3:824461-827780 REVERSE LENGTH=408 |"
21,2,huanggua_zhangwenna,CsGy3G026060.1,1021,46840,31,31,9,9,1.25,"| phosphoribulokinase | Chr3:26820270-26823672 REVERSE LENGTH=418 |"
22,1,huanggua_zhangwenna,CsGy3G015710.1,1004,83522,26,26,11,11,0.75,"| protein transport protein SEC23 | Chr3:11579645-11591641 REVERSE LENGTH=749 |"
23,1,huanggua_zhangwenna,CsGy5G008310.1,989,29956,32,32,7,7,2.53,"| 40S ribosomal protein S4 | Chr5:6165009-6166995 FORWARD LENGTH=264 |"
23,2,huanggua_zhangwenna,CsGy7G011220.1,754,30857,27,27,7,7,2.41,"| 40S ribosomal protein S4 | Chr7:14208320-14211165 REVERSE LENGTH=273 |"
24,1,huanggua_zhangwenna,CsGy4G003290.1,964,57298,29,29,14,14,2.03,"| Putative proline--tRNA ligase | Chr4:2061540-2065963 REVERSE LENGTH=502 |"
25,1,huanggua_zhangwenna,CsGy4G012610.1,934,63011,33,33,15,15,1.93,"| DEAD-box ATP-dependent RNA helicase 37-like | Chr4:17926424-17931274 FORWARD LENGTH=588 |"
25,2,huanggua_zhangwenna,CsGy1G001110.1,120,73800,5,5,5,5,0.33,"| ATP-dependent RNA helicase DBP2 | Chr1:618453-622500 FORWARD LENGTH=673 |"
25,3,huanggua_zhangwenna,CsGy3G037610.1,114,195211,7,7,6,6,0.14,"| DEAD-box ATP-dependent RNA helicase 46 | Chr3:35428493-35454333 FORWARD LENGTH=1739 |"
25,4,huanggua_zhangwenna,CsGy3G013970.1,109,226074,6,6,5,5,0.10,"| DEAD-box ATP-dependent RNA helicase 40-like | Chr3:10366045-10383971 FORWARD LENGTH=2065 |"
25,5,huanggua_zhangwenna,CsGy3G038920.1,55,66184,4,4,3,3,0.21,"| DEAD-box ATP-dependent RNA helicase 20 | Chr3:36655656-36663648 FORWARD LENGTH=590 |"
26,1,huanggua_zhangwenna,CsGy3G021970.1,926,28451,20,20,7,7,1.81,"| Ribosomal protein L2 | Chr3:20317844-20319651 FORWARD LENGTH=260 |"
26,2,huanggua_zhangwenna,CsGy6G031180.1,449,28388,12,12,7,7,1.81,"| Ribosomal protein L2 family | Chr6:29033451-29035056 REVERSE LENGTH=260 |"
27,1,huanggua_zhangwenna,CsGy2G018850.1,909,90838,27,27,12,12,0.92,"| Mitochondrial carrier protein | Chr2:28372810-28379246 REVERSE LENGTH=826 |"
27,2,huanggua_zhangwenna,CsGy7G004500.1,480,40954,13,13,8,8,1.28,"| Mitochondrial carrier protein | Chr7:3382906-3384372 FORWARD LENGTH=378 |"
28,1,huanggua_zhangwenna,CsGy1G025590.1,908,80165,28,28,13,13,0.99,"| Chaperone protein HtpG | Chr1:24463847-24466369 REVERSE LENGTH=699 |"
29,1,huanggua_zhangwenna,CsGy7G017070.1,899,43653,36,36,12,12,2.52,"| S-adenosylmethionine synthase | Chr7:20478863-20480044 FORWARD LENGTH=393 |"
29,2,huanggua_zhangwenna,CsGy7G017120.1,860,44618,32,32,11,11,2.11,"| S-adenosylmethionine synthase | Chr7:20500849-20503058 FORWARD LENGTH=404 |"
30,1,huanggua_zhangwenna,CsGy5G019620.1,879,122138,33,33,21,21,1.08,"| Phosphoenolpyruvate carboxylase protein | Chr5:25960998-25971101 REVERSE LENGTH=1077 |"
31,1,huanggua_zhangwenna,CsGy4G001220.1,868,85129,33,33,17,17,1.33,"| DEAD-box ATP-dependent RNA helicase 24 | Chr4:738235-741855 FORWARD LENGTH=780 |"
32,1,huanggua_zhangwenna,CsGy7G018770.1,865,275390,35,35,27,27,0.52,"| Pre-mRNA-processing-splicing factor 8A | Chr7:21658582-21670006 FORWARD LENGTH=2347 |"
33,1,huanggua_zhangwenna,CsGy3G009150.1,793,48784,22,22,10,10,1.38,"| COP9 signalosome complex subunit 1 | Chr3:7436533-7440402 REVERSE LENGTH=425 |"
34,1,huanggua_zhangwenna,CsGy4G021970.1,791,43490,20,20,9,9,1.64,"| NADPH-protochlorophyllide oxidoreductase | Chr4:28543252-28544905 REVERSE LENGTH=399 |"
35,1,huanggua_zhangwenna,CsGy7G000220.1,782,92081,29,29,13,13,0.82,"| DNA replication licensing factor MCM4 | Chr7:301414-306243 REVERSE LENGTH=821 |"
36,1,huanggua_zhangwenna,CsGy6G012210.1,773,43879,27,27,8,8,1.88,"| Bifunctional polymyxin resistance protein ArnA | Chr6:10605892-10608515 FORWARD LENGTH=389 |"
37,1,huanggua_zhangwenna,CsGy5G019890.1,747,35389,27,27,12,12,3.17,"| Serine/threonine-protein phosphatase 6 catalytic subunit | Chr5:26166868-26172550 REVERSE LENGTH=303 |"
38,1,huanggua_zhangwenna,CsGy4G020540.1,735,39855,23,23,9,9,2.20,"| choline-phosphate cytidylyltransferase 2-like | Chr4:27407423-27413674 FORWARD LENGTH=341 |"
39,1,huanggua_zhangwenna,CsGy6G011440.1,726,95058,31,31,14,14,0.95,"| Elongation factor 2 | Chr6:9959691-9962614 FORWARD LENGTH=843 |"
40,1,huanggua_zhangwenna,CsGy6G034140.1,715,140747,27,27,17,17,0.67,"| DNA-directed RNA polymerase subunit beta | Chr6:30526204-30534400 REVERSE LENGTH=1233 |"
41,1,huanggua_zhangwenna,CsGy5G013610.1,714,56902,18,18,6,6,0.81,"| Glutamate decarboxylase | Chr5:17830479-17838255 FORWARD LENGTH=499 |"
42,1,huanggua_zhangwenna,CsGy7G000700.1,668,21007,11,11,3,3,0.82,"| Cold shock protein 1 | Chr7:772222-773625 FORWARD LENGTH=220 |"
43,1,Student_Contaminants,P04264,667,66149,15,15,11,11,1.02,"SWISS-PROT:P04264 Tax_Id=9606 Gene_Symbol=KRT1 Keratin, type II cytoskeletal 1"
43,2,Student_Contaminants,P35908,159,66110,5,5,5,5,0.38,"SWISS-PROT:P35908 Tax_Id=9606 Gene_Symbol=KRT2 Keratin, type II cytoskeletal 2 epidermal"
44,1,huanggua_zhangwenna,CsGy6G005990.1,666,151237,28,28,16,16,0.57,"| tubulin-folding cofactor D | Chr6:5290748-5301944 FORWARD LENGTH=1345 |"
45,1,huanggua_zhangwenna,CsGy7G020970.1,656,47139,21,21,12,12,1.93,"| Dead box ATP-dependent RNA helicase, putative | Chr7:23244950-23246654 FORWARD LENGTH=413 |"
45,2,huanggua_zhangwenna,CsGy3G038710.1,511,47115,18,18,11,11,1.68,"| Dead box ATP-dependent RNA helicase, putative | Chr3:36417618-36419815 REVERSE LENGTH=413 |"
45,3,huanggua_zhangwenna,CsGy3G026940.1,187,46432,4,4,3,3,0.31,"| ATP-dependent RNA helicase FAL1 | Chr3:27982837-27986636 FORWARD LENGTH=407 |"
46,1,huanggua_zhangwenna,CsGy2G000370.1,650,41739,15,15,7,7,1.03,"| nucleosome assembly protein 13-like | Chr2:239021-241470 REVERSE LENGTH=363 |"
47,1,huanggua_zhangwenna,CsGy5G009080.1,649,67381,21,21,10,10,0.87,"| RNA-dependent RNA polymerase | Chr5:7133135-7135127 FORWARD LENGTH=582 |"
48,1,huanggua_zhangwenna,CsGy4G014010.1,645,71224,23,23,11,11,1.17,"| Heat shock protein 70 | Chr4:18924799-18927393 FORWARD LENGTH=647 |"
48,2,huanggua_zhangwenna,CsGy5G017160.1,491,71808,20,20,10,10,1.03,"| Heat shock protein 70 | Chr5:23556988-23559370 FORWARD LENGTH=652 |"
49,1,huanggua_zhangwenna,CsGy3G043700.1,638,62200,22,22,10,10,0.98,"| Eukaryotic translation initiation factor 3 subunit L | Chr3:40556148-40559246 FORWARD LENGTH=528 |"
50,1,huanggua_zhangwenna,CsGy2G009990.1,625,61509,17,17,10,10,1.28,"| 60 kDa chaperonin 1 | Chr2:9691099-9695148 FORWARD LENGTH=575 |"
51,1,huanggua_zhangwenna,CsGy1G029940.1,616,97699,23,23,15,15,0.92,"| nuclear cap-binding protein subunit 1 | Chr1:28070988-28092772 FORWARD LENGTH=854 |"
52,1,huanggua_zhangwenna,CsGy1G028960.1,610,90666,16,16,7,7,0.39,"| serrate RNA effector molecule | Chr1:26971687-26979482 REVERSE LENGTH=800 |"
53,1,huanggua_zhangwenna,CsGy3G006620.1,601,111004,21,21,13,13,0.64,"| cullin-associated NEDD8-dissociated protein 1 | Chr3:5682168-5700971 REVERSE LENGTH=989 |"
54,1,huanggua_zhangwenna,CsGy6G014390.1,600,48824,15,15,9,9,1.18,"| 26S proteasome non-ATPase regulatory subunit 11 homolog | Chr6:12671356-12673669 FORWARD LENGTH=433 |"
55,1,huanggua_zhangwenna,CsGy2G013650.1,590,98853,24,24,11,11,0.82,"| transportin-1 | Chr2:13305560-13326237 FORWARD LENGTH=874 |"
56,1,huanggua_zhangwenna,CsGy2G004530.1,588,20976,19,19,6,6,2.30,"| 60S ribosomal protein L18-3 | Chr2:3133793-3135860 FORWARD LENGTH=187 |"
57,1,huanggua_zhangwenna,CsGy4G010310.1,586,29857,22,22,8,8,2.08,"| Ribosomal protein S5 | Chr4:9064454-9065950 REVERSE LENGTH=271 |"
57,2,huanggua_zhangwenna,CsGy3G034890.1,563,29684,20,20,8,8,2.11,"| Ribosomal protein S5 | Chr3:33506432-33508249 FORWARD LENGTH=269 |"
58,1,huanggua_zhangwenna,CsGy3G026490.1,586,36227,18,18,6,6,1.26,"| 40S ribosomal protein SA | Chr3:27322553-27324611 FORWARD LENGTH=327 |"
59,1,huanggua_zhangwenna,CsGy2G010930.1,575,66747,20,20,9,9,0.77,"| hypothetical protein | Chr2:10835707-10838573 FORWARD LENGTH=579 |"
60,1,huanggua_zhangwenna,CsGy5G029630.1,571,30963,14,14,4,4,0.72,"| Chlorophyll a-b binding protein, chloroplastic | Chr5:32957917-32959639 FORWARD LENGTH=288 |"
61,1,Student_Contaminants,P13645,570,59703,8,8,6,6,0.53,"SWISS-PROT:P13645 Tax_Id=9606 Gene_Symbol=KRT10 Keratin, type I cytoskeletal 10"
62,1,huanggua_zhangwenna,CsGy1G032280.1,558,74295,13,13,9,9,0.67,"| Pseudouridine synthase family protein isoform 2 | Chr1:31552341-31585737 FORWARD LENGTH=665 |"
63,1,huanggua_zhangwenna,CsGy2G002460.1,553,110927,17,17,11,11,0.52,"| Elongation factor 2 | Chr2:1628079-1633738 FORWARD LENGTH=988 |"
64,1,huanggua_zhangwenna,CsGy4G011110.1,547,50699,13,13,8,8,0.95,"| LL-diaminopimelate aminotransferase | Chr4:10411415-10417149 FORWARD LENGTH=461 |"
65,1,huanggua_zhangwenna,CsGy6G024460.1,547,67730,19,19,8,8,0.76,"| Threonine dehydratase | Chr6:24302044-24305958 FORWARD LENGTH=615 |"
66,1,huanggua_zhangwenna,CsGy1G021580.1,542,24066,19,19,5,5,1.39,"| Ras-related protein rab-11.1 | Chr1:20271457-20274191 FORWARD LENGTH=218 |"
66,2,huanggua_zhangwenna,CsGy4G007750.1,421,24096,16,16,5,5,1.39,"| Ras-related protein rab-11.1 | Chr4:5801677-5803762 REVERSE LENGTH=217 |"
66,3,huanggua_zhangwenna,CsGy3G006470.1,312,24177,13,13,6,6,1.83,"| Ras-related protein rab-11.1 | Chr3:5509331-5511334 FORWARD LENGTH=216 |"
67,1,huanggua_zhangwenna,CsGy4G007820.1,538,75698,16,16,11,11,0.85,"| IPR016040 (NAD(P)-binding domain) | Chr4:5862687-5864799 FORWARD LENGTH=670 |"
67,2,huanggua_zhangwenna,CsGy2G022430.1,77,76362,5,5,4,4,0.25,"| IPR016040 (NAD(P)-binding domain) | Chr2:30776344-30778937 FORWARD LENGTH=668 |"
68,1,huanggua_zhangwenna,CsGy1G019060.1,532,147561,22,22,16,16,0.59,"| WD repeat-containing protein 11 isoform X1 | Chr1:17411782-17428151 FORWARD LENGTH=1335 |"
69,1,huanggua_zhangwenna,CsGy4G016470.1,513,52011,14,14,7,7,0.91,"| Eukaryotic translation initiation factor 3 subunit E | Chr4:21376683-21380265 FORWARD LENGTH=442 |"
70,1,huanggua_zhangwenna,CsGy3G025430.1,511,30582,17,17,5,5,0.99,"| ribonuclease P protein subunit p25-like isoform X1 | Chr3:26008695-26011111 REVERSE LENGTH=277 |"
71,1,huanggua_zhangwenna,CsGy4G003910.1,510,24345,12,12,3,3,0.68,"| Ribosomal protein L15 | Chr4:2493094-2494694 REVERSE LENGTH=204 |"
72,1,huanggua_zhangwenna,CsGy3G019880.1,505,43308,15,15,9,9,1.40,"| Glyceraldehyde-3-phosphate dehydrogenase | Chr3:16189965-16192030 REVERSE LENGTH=403 |"
72,2,huanggua_zhangwenna,CsGy4G025420.1,349,48454,12,12,7,7,0.84,"| Glyceraldehyde-3-phosphate dehydrogenase | Chr4:30807404-30809669 REVERSE LENGTH=451 |"
73,1,huanggua_zhangwenna,CsGy7G002860.1,490,99311,17,17,10,10,0.60,"| 26S proteasome non-ATPase regulatory subunit 2 homolog A | Chr7:2266118-2273952 REVERSE LENGTH=896 |"
74,1,huanggua_zhangwenna,CsGy4G013900.1,488,33720,11,11,4,4,0.87,"| Ras-related protein Rab-8A | Chr4:18833696-18838639 REVERSE LENGTH=299 |"
74,2,Student_Contaminants,RabE1C,426,23991,10,10,4,4,1.40," "
74,3,huanggua_zhangwenna,CsGy3G030340.1,409,24009,10,10,4,4,1.40,"| Ras-related protein Rab-8A | Chr3:30395237-30397640 FORWARD LENGTH=216 |"
75,1,huanggua_zhangwenna,CsGy7G016230.1,485,47878,12,12,7,7,0.86,"| Endoglucanase | Chr7:19888714-19891127 REVERSE LENGTH=428 |"
76,1,huanggua_zhangwenna,CsGy5G015040.1,485,25087,12,12,3,3,0.65,"| Eukaryotic translation initiation factor 3 subunit J | Chr5:20922092-20932433 FORWARD LENGTH=220 |"
77,1,huanggua_zhangwenna,CsGy6G020100.1,481,101232,11,11,7,7,0.34,"| DNA gyrase subunit A | Chr6:20841900-20870743 REVERSE LENGTH=908 |"
78,1,huanggua_zhangwenna,CsGy3G026730.1,476,66405,11,11,7,7,0.56,"| D-3-phosphoglycerate dehydrogenase | Chr3:27794105-27797001 FORWARD LENGTH=621 |"
78,2,huanggua_zhangwenna,CsGy3G018070.1,200,63349,6,6,5,5,0.40,"| D-3-phosphoglycerate dehydrogenase | Chr3:14217834-14220712 FORWARD LENGTH=599 |"
79,1,huanggua_zhangwenna,CsGy0G000490.1,470,59715,17,17,10,10,1.03,"| KH domain-containing protein isoform X1 | Chr0:8072212-8074469 REVERSE LENGTH=557 |"
80,1,huanggua_zhangwenna,CsGy6G001100.1,468,48285,13,13,7,7,0.84,"| COP9 signalosome complex subunit 3 | Chr6:777020-783016 FORWARD LENGTH=423 |"
81,1,huanggua_zhangwenna,CsGy3G018930.1,466,181137,17,17,13,13,0.36,"| UDP-glucose:glycoprotein glucosyltransferase | Chr3:15081669-15108353 REVERSE LENGTH=1602 |"
82,1,huanggua_zhangwenna,CsGy4G018710.1,464,63660,19,19,10,10,0.94,"| Patellin-3 | Chr4:24551137-24555328 REVERSE LENGTH=568 |"
82,2,huanggua_zhangwenna,CsGy2G024200.1,63,56825,4,4,2,2,0.16,"| patellin-3-like | Chr2:31955487-31962400 FORWARD LENGTH=494 |"
83,1,huanggua_zhangwenna,CsGy1G022220.1,461,117570,14,14,8,8,0.38,"| calcium-transporting ATPase 4, endoplasmic reticulum-type-like | Chr1:21018469-21023505 REVERSE LENGTH=1065 |"
84,1,huanggua_zhangwenna,CsGy5G015570.1,461,41157,17,17,10,10,1.79,"| mitochondrial phosphate carrier protein 3, mitochondrial-like | Chr5:21737335-21740559 REVERSE LENGTH=380 |"
85,1,huanggua_zhangwenna,CsGy1G004020.1,461,36407,10,10,6,6,1.00,"| Guanine nucleotide-binding protein subunit beta-like protein | Chr1:2552101-2553723 REVERSE LENGTH=327 |"
86,1,huanggua_zhangwenna,CsGy5G011970.1,459,38738,14,14,6,6,0.92,"| ATP synthase subunit alpha | Chr5:14196887-14198507 REVERSE LENGTH=356 |"
86,2,huanggua_zhangwenna,CsGy5G013460.1,255,31010,6,6,3,3,0.50,"| ATP synthase subunit alpha | Chr5:17417920-17418804 REVERSE LENGTH=281 |"
86,3,huanggua_zhangwenna,CsGy5G011960.1,196,30319,10,10,2,2,0.32,"| ATP synthase subunit alpha | Chr5:14195297-14196842 REVERSE LENGTH=273 |"
87,1,huanggua_zhangwenna,CsGy2G009250.1,458,49119,13,13,7,7,0.82,"| 3-ketoacyl-CoA thiolase | Chr2:8508894-8512347 FORWARD LENGTH=461 |"
88,1,huanggua_zhangwenna,CsGy1G000080.1,457,198102,14,14,7,7,0.16,"| Chaperone protein ClpB | Chr1:53579-71125 FORWARD LENGTH=1775 |"
88,2,huanggua_zhangwenna,CsGy1G022330.1,409,102343,13,13,7,7,0.34,"| Chaperone protein ClpB | Chr1:21186370-21192458 REVERSE LENGTH=924 |"
89,1,huanggua_zhangwenna,CsGy7G014350.1,453,58341,16,16,11,11,1.39,"| phospholipase A1-Igamma2, chloroplastic | Chr7:18323075-18327117 FORWARD LENGTH=508 |"
90,1,huanggua_zhangwenna,CsGy2G004730.1,450,22046,13,13,4,4,1.13,"| ADP-ribosylation factor-like protein 3 | Chr2:3261422-3264330 REVERSE LENGTH=193 |"
91,1,huanggua_zhangwenna,CsGy4G008400.1,450,51536,9,9,3,3,0.28,"| IPR001732 (UDP-glucose/GDP-mannose dehydrogenase, N-terminal) | Chr4:6411324-6412764 FORWARD LENGTH=463 |"
92,1,huanggua_zhangwenna,CsGy2G005820.1,447,46610,13,13,6,6,0.72,"| 26S proteasome regulatory subunit 4 homolog A | Chr2:4096622-4098894 REVERSE LENGTH=417 |"
92,2,huanggua_zhangwenna,CsGy3G025300.1,332,35363,9,9,4,4,0.61,"| 26S proteasome regulatory subunit 4 homolog B-like | Chr3:25793033-25796222 FORWARD LENGTH=316 |"
93,1,huanggua_zhangwenna,CsGy6G010390.1,442,58286,14,14,9,9,0.92,"| Receptor protein kinase, putative | Chr6:8896973-8901519 REVERSE LENGTH=514 |"
93,2,huanggua_zhangwenna,CsGy6G014000.1,167,53677,8,8,4,4,0.37,"| Receptor protein kinase, putative | Chr6:12408373-12412148 REVERSE LENGTH=471 |"
93,3,huanggua_zhangwenna,CsGy5G002680.1,122,55151,7,7,4,4,0.36,"| probable serine/threonine-protein kinase At5g41260 | Chr5:1760119-1766164 REVERSE LENGTH=486 |"
93,4,huanggua_zhangwenna,CsGy3G010140.1,114,55567,6,6,3,3,0.26,"| probable serine/threonine-protein kinase At4g35230 | Chr3:8051180-8054242 REVERSE LENGTH=491 |"
94,1,huanggua_zhangwenna,CsGy4G011470.1,441,51637,11,11,6,6,0.63,"| COP9 signalosome complex subunit 2 | Chr4:11580458-11585519 FORWARD LENGTH=439 |"
95,1,huanggua_zhangwenna,CsGy1G018470.1,439,47256,21,21,9,9,1.67,"| 26S proteasome regulatory subunit 8 homolog A | Chr1:16602688-16607454 FORWARD LENGTH=418 |"
95,2,huanggua_zhangwenna,CsGy2G020090.1,349,44657,12,12,6,6,0.76,"| 26S proteasome regulatory subunit S10B homolog B | Chr2:29175521-29183768 REVERSE LENGTH=398 |"
95,3,huanggua_zhangwenna,CsGy6G010840.1,194,47082,13,13,6,6,0.71,"| 26S proteasome regulatory subunit 6B homolog | Chr6:9313921-9317883 FORWARD LENGTH=418 |"
95,4,huanggua_zhangwenna,CsGy1G025620.1,183,49376,7,7,3,3,0.29,"| 26S proteasome regulatory subunit 6A homolog A | Chr1:24480075-24484319 FORWARD LENGTH=438 |"
96,1,huanggua_zhangwenna,CsGy4G022680.1,437,51418,13,13,4,4,0.39,"| Cysteine proteinase Cathepsin L | Chr4:29062582-29066649 FORWARD LENGTH=459 |"
97,1,huanggua_zhangwenna,CsGy1G024370.1,436,113097,17,17,9,9,0.40,"| Eukaryotic translation initiation factor 3 subunit A | Chr1:23213391-23221792 REVERSE LENGTH=970 |"
97,2,huanggua_zhangwenna,CsGy1G024350.1,429,116657,16,16,9,9,0.39,"| Eukaryotic translation initiation factor 3 subunit A | Chr1:23183626-23191079 FORWARD LENGTH=1000 |"
97,3,huanggua_zhangwenna,CsGy1G024360.1,347,109499,13,13,6,6,0.26,"| Eukaryotic translation initiation factor 3 subunit A | Chr1:23192701-23206649 REVERSE LENGTH=941 |"
98,1,huanggua_zhangwenna,CsGy3G034250.1,435,189618,20,20,17,17,0.46,"| DNA-directed RNA polymerase subunit | Chr3:33034668-33052610 REVERSE LENGTH=1681 |"
99,1,huanggua_zhangwenna,CsGy1G030780.1,434,47237,16,16,7,7,0.87,"| Chaperone protein dnaJ 2 | Chr1:29268123-29270659 REVERSE LENGTH=420 |"
99,2,huanggua_zhangwenna,CsGy5G025580.1,430,46719,20,20,8,8,1.06,"| Chaperone protein dnaJ 2 | Chr5:29778682-29780765 REVERSE LENGTH=413 |"
100,1,huanggua_zhangwenna,CsGy1G007850.1,433,80749,14,14,10,10,0.69,"| Plasma membrane ATPase | Chr1:5013380-5018494 REVERSE LENGTH=727 |"
100,2,huanggua_zhangwenna,CsGy1G002070.1,406,80048,13,13,9,9,0.61,"| Plasma membrane ATPase | Chr1:1329551-1335742 FORWARD LENGTH=724 |"
100,3,huanggua_zhangwenna,CsGy2G006330.1,226,73625,9,9,7,7,0.50,"| Cation-transporting P-type ATPase | Chr2:4695609-4701600 FORWARD LENGTH=659 |"
100,4,huanggua_zhangwenna,CsGy5G028100.1,189,86162,9,9,7,7,0.41,"| Plasma membrane ATPase | Chr5:31827820-31834198 FORWARD LENGTH=770 |"
101,1,huanggua_zhangwenna,CsGy3G008040.1,431,51225,12,12,8,8,0.94,"| Eukaryotic aspartyl protease family protein | Chr3:6793829-6795244 FORWARD LENGTH=471 |"
101,2,huanggua_zhangwenna,CsGy7G012450.1,153,19631,3,3,2,2,0.53,"| Eukaryotic aspartyl protease family protein | Chr7:15996442-15996990 FORWARD LENGTH=182 |"
102,1,huanggua_zhangwenna,CsGy7G019520.1,428,103196,15,15,8,8,0.45,"| Coatomer subunit beta'-2 | Chr7:22189376-22205507 REVERSE LENGTH=906 |"
102,2,huanggua_zhangwenna,CsGy3G023260.1,361,99689,14,14,8,8,0.47,"| Coatomer subunit beta'-2 | Chr3:22923296-22933987 FORWARD LENGTH=876 |"
103,1,huanggua_zhangwenna,CsGy1G021050.1,428,50559,12,12,5,5,0.80,"| 3-oxoacyl-[acyl-carrier-protein] synthase I, chloroplastic | Chr1:19753535-19757672 FORWARD LENGTH=471 |"
104,1,huanggua_zhangwenna,CsGy3G032560.1,423,65292,20,20,9,9,0.79,"| beta-fructofuranosidase, insoluble isoenzyme 1 | Chr3:31806645-31812092 FORWARD LENGTH=573 |"
105,1,huanggua_zhangwenna,CsGy6G012290.1,420,59709,16,16,6,6,0.53,"| Histone deacetylase 2a | Chr6:10682478-10690020 REVERSE LENGTH=556 |"
106,1,huanggua_zhangwenna,CsGy3G017220.1,419,31418,10,10,3,3,0.49,"| protein SRC2 homolog | Chr3:13234658-13235533 REVERSE LENGTH=291 |"
107,1,huanggua_zhangwenna,CsGy6G002420.1,407,44623,14,14,6,6,0.76,"| Ribosomal protein 1 | Chr6:1762771-1764924 REVERSE LENGTH=389 |"
107,2,huanggua_zhangwenna,CsGy5G020490.1,140,44655,9,9,5,5,0.60,"| 60S ribosomal protein L3-2 | Chr5:26569368-26571590 REVERSE LENGTH=388 |"
108,1,huanggua_zhangwenna,CsGy4G004870.1,406,70285,10,10,6,6,0.44,"| Succinate dehydrogenase [ubiquinone] flavoprotein subunit, mitochondrial | Chr4:3439357-3446520 REVERSE LENGTH=632 |"
109,1,huanggua_zhangwenna,CsGy6G003510.1,404,69106,13,13,9,9,0.74,"| RING-type E3 ubiquitin transferase | Chr6:3200010-3206756 FORWARD LENGTH=591 |"
110,1,huanggua_zhangwenna,CsGy2G016180.1,403,12667,8,8,1,1,0.39,"| defensin-like protein 1 | Chr2:16149658-16150074 FORWARD LENGTH=107 |"
111,1,huanggua_zhangwenna,CsGy4G025610.1,403,68422,10,10,7,7,0.54,"| Pyrophosphate--fructose 6-phosphate 1-phosphotransferase subunit alpha | Chr4:30877472-30882150 REVERSE LENGTH=619 |"
112,1,huanggua_zhangwenna,CsGy6G023150.1,402,180875,12,12,11,11,0.29,"| E3 ubiquitin-protein ligase KEG-like | Chr6:23414822-23425672 FORWARD LENGTH=1609 |"
113,1,huanggua_zhangwenna,CsGy3G006310.1,398,54723,11,11,7,7,0.72,"| Coiled-coil domain-containing protein 47 | Chr3:5326988-5332729 FORWARD LENGTH=486 |"
114,1,huanggua_zhangwenna,CsGy3G026770.1,397,107456,16,16,12,12,0.61,"| Coatomer subunit beta | Chr3:27816320-27822567 REVERSE LENGTH=950 |"
115,1,huanggua_zhangwenna,CsGy2G022530.1,395,41001,14,14,11,11,2.10,"| COP9 signalosome complex subunit 5b-like | Chr2:30855204-30858267 REVERSE LENGTH=365 |"
116,1,huanggua_zhangwenna,CsGy6G032790.1,393,71197,7,7,5,5,0.35,"| Pyrophosphate--fructose 6-phosphate 1-phosphotransferase subunit beta | Chr6:29811794-29817176 FORWARD LENGTH=646 |"
117,1,huanggua_zhangwenna,CsGy3G002670.1,392,23782,10,10,6,6,1.88,"| 23.6 kDa heat shock protein, mitochondrial | Chr3:2094223-2095515 FORWARD LENGTH=212 |"
118,1,huanggua_zhangwenna,CsGy3G008430.1,389,54854,12,12,10,10,1.16,"| Tubulin gamma-1 chain | Chr3:6999766-7004054 REVERSE LENGTH=481 |"
119,1,huanggua_zhangwenna,CsGy4G024850.1,389,135216,18,18,13,13,0.50,"| trafficking protein particle complex II-specific subunit 120 homolog | Chr4:30459696-30467181 FORWARD LENGTH=1223 |"
120,1,huanggua_zhangwenna,CsGy4G020170.1,386,15784,12,12,4,4,1.87,"| Ribosomal protein S8 | Chr4:27044758-27046332 REVERSE LENGTH=138 |"
121,1,huanggua_zhangwenna,CsGy1G000670.1,383,62022,9,9,7,7,0.61,"| nucleolar protein 56-like | Chr1:380928-384205 FORWARD LENGTH=552 |"
122,1,huanggua_zhangwenna,CsGy5G003660.1,382,21249,19,19,6,6,2.26,"| 40S ribosomal protein S13 | Chr5:2427214-2428915 FORWARD LENGTH=186 |"
122,2,huanggua_zhangwenna,CsGy3G003050.1,364,17217,16,16,6,6,3.27,"| 40S ribosomal protein S13 | Chr3:2506727-2507848 REVERSE LENGTH=151 |"
123,1,huanggua_zhangwenna,CsGy1G023910.1,381,211203,17,17,12,12,0.30,"| E3 ubiquitin-protein ligase listerin isoform X1 | Chr1:22596086-22614354 FORWARD LENGTH=1853 |"
124,1,huanggua_zhangwenna,CsGy3G044260.1,380,55066,14,14,7,7,0.71,"| AP-2 complex subunit mu | Chr3:40997429-41004294 FORWARD LENGTH=480 |"
125,1,huanggua_zhangwenna,CsGy6G035570.1,378,116938,14,14,7,7,0.34,"| IPR016040 (NAD(P)-binding domain) | Chr6:31323239-31331587 FORWARD LENGTH=1051 |"
126,1,huanggua_zhangwenna,CsGy6G035480.1,373,30539,10,10,5,5,0.99,"| Chlorophyll a-b binding protein, chloroplastic | Chr6:31278491-31279505 REVERSE LENGTH=284 |"
126,2,huanggua_zhangwenna,CsGy3G027030.1,273,28345,9,9,6,6,1.44,"| Chlorophyll a-b binding protein, chloroplastic | Chr3:28130573-28131370 FORWARD LENGTH=265 |"
126,3,huanggua_zhangwenna,CsGy6G011500.1,244,28450,8,8,5,5,1.09,"| Chlorophyll a-b binding protein, chloroplastic | Chr6:10007940-10008743 FORWARD LENGTH=267 |"
127,1,huanggua_zhangwenna,CsGy3G021090.1,368,64126,12,12,7,7,0.59,"| 2-isopropylmalate synthase B | Chr3:18945315-18954791 REVERSE LENGTH=588 |"
127,2,huanggua_zhangwenna,CsGy2G001960.1,85,129535,2,2,2,2,0.07,"| topless-related protein 4-like isoform X4 | Chr2:1304995-1313321 REVERSE LENGTH=1168 |"
128,1,huanggua_zhangwenna,CsGy1G009520.1,362,157666,13,13,8,8,0.27,"| ATP-dependent zinc metalloprotease FtsH | Chr1:5909049-5925297 REVERSE LENGTH=1443 |"
128,2,huanggua_zhangwenna,CsGy6G002300.1,139,29297,5,5,3,3,0.77,"| Elongation factor 1-delta | Chr6:1683114-1688152 REVERSE LENGTH=265 |"
129,1,huanggua_zhangwenna,CsGy6G006760.1,362,36962,7,7,3,3,0.41,"| trafficking protein particle complex subunit 5 | Chr6:5809405-5815492 REVERSE LENGTH=326 |"
130,1,huanggua_zhangwenna,CsGy2G010120.1,361,15130,19,19,6,6,4.20,"| 50S ribosomal protein L14 | Chr2:9841611-9843685 FORWARD LENGTH=140 |"
131,1,huanggua_zhangwenna,CsGy3G042760.1,354,113069,17,17,11,11,0.51,"| FAM91 carboxy-terminus protein | Chr3:39753571-39764291 FORWARD LENGTH=1011 |"
132,1,huanggua_zhangwenna,CsGy7G017150.1,354,64654,15,15,7,7,0.69,"| delta(24)-sterol reductase | Chr7:20518817-20520888 FORWARD LENGTH=553 |"
133,1,huanggua_zhangwenna,CsGy2G018520.1,349,43976,13,13,8,8,1.16,"| Casein kinase 2 | Chr2:28196746-28201155 FORWARD LENGTH=370 |"
133,2,huanggua_zhangwenna,CsGy6G028190.1,299,46303,12,12,8,8,1.07,"| casein kinase II subunit alpha | Chr6:27138867-27143378 REVERSE LENGTH=397 |"
133,3,huanggua_zhangwenna,CsGy6G028270.1,229,50116,8,8,5,5,0.53,"| Kinase superfamily protein isoform 1 | Chr6:27206497-27210878 FORWARD LENGTH=427 |"
134,1,huanggua_zhangwenna,CsGy6G001640.1,347,31551,9,9,4,4,0.71,"| Eukaryotic translation initiation factor 3 subunit F | Chr6:1139365-1142256 REVERSE LENGTH=285 |"
135,1,huanggua_zhangwenna,CsGy7G011200.1,346,82702,7,7,4,4,0.23,"| Eukaryotic translation initiation factor 3 subunit B | Chr7:14186500-14190627 FORWARD LENGTH=718 |"
135,2,huanggua_zhangwenna,CsGy7G008810.1,144,82816,3,3,3,3,0.17,"| Eukaryotic translation initiation factor 3 subunit B | Chr7:10808828-10813704 REVERSE LENGTH=718 |"
136,1,huanggua_zhangwenna,CsGy1G017010.1,343,90610,12,12,7,7,0.45,"| zinc finger BED domain-containing protein DAYSLEEPER-like isoform X1 | Chr1:14732140-14736950 FORWARD LENGTH=787 |"
136,2,huanggua_zhangwenna,CsGy2G002070.1,260,82993,9,9,8,8,0.50,"| zinc finger BED domain-containing protein DAYSLEEPER | Chr2:1398218-1404442 FORWARD LENGTH=722 |"
137,1,huanggua_zhangwenna,CsGy4G022350.1,342,95944,5,5,4,4,0.19,"| Vacuolar import/degradation, Vid27-related protein | Chr4:28839143-28845578 REVERSE LENGTH=854 |"
138,1,huanggua_zhangwenna,CsGy3G015010.1,341,13701,6,6,2,2,0.83,"| DNA-directed RNA polymerase subunit | Chr3:11040801-11042589 FORWARD LENGTH=114 |"
139,1,huanggua_zhangwenna,CsGy6G004640.1,338,21051,7,7,4,4,1.21,"| Ribosomal protein S13 | Chr6:4268173-4269852 FORWARD LENGTH=181 |"
140,1,huanggua_zhangwenna,CsGy4G011540.1,337,104594,11,11,8,8,0.38,"| protein argonaute 4 | Chr4:11625343-11630858 REVERSE LENGTH=926 |"
141,1,huanggua_zhangwenna,CsGy5G010260.1,334,35816,6,6,4,4,0.60,"| Annexin | Chr5:9998639-10002835 FORWARD LENGTH=316 |"
142,1,huanggua_zhangwenna,CsGy5G019310.1,333,61403,8,8,6,6,0.51,"| ATP synthase subunit beta | Chr5:25726402-25730272 REVERSE LENGTH=570 |"
143,1,huanggua_zhangwenna,CsGy2G012610.1,333,41393,6,6,3,3,0.36,"| Cysteine proteinase Cathepsin F | Chr2:12482671-12484644 FORWARD LENGTH=377 |"
144,1,huanggua_zhangwenna,CsGy6G027970.1,331,77689,12,12,6,6,0.39,"| F-box-like/WD repeat-containing protein TBL1X | Chr6:26988463-27000418 FORWARD LENGTH=683 |"
145,1,huanggua_zhangwenna,CsGy2G020890.1,326,29644,9,9,6,6,1.70,"| general regulatory factor 5 | Chr2:29691788-29693485 FORWARD LENGTH=261 |"
145,2,huanggua_zhangwenna,CsGy4G008410.1,246,38186,7,7,5,5,0.94,"| general regulatory factor 5 | Chr4:6420901-6423489 FORWARD LENGTH=337 |"
145,3,huanggua_zhangwenna,CsGy7G004280.1,232,89476,5,5,3,3,0.21,"| general regulatory factor 12 | Chr7:3205797-3216550 REVERSE LENGTH=790 |"
145,4,huanggua_zhangwenna,CsGy2G021520.1,201,28450,10,10,5,5,1.43,"| general regulatory factor 8 | Chr2:30149950-30153116 FORWARD LENGTH=252 |"
145,5,huanggua_zhangwenna,CsGy2G020760.1,139,28706,5,5,3,3,0.79,"| general regulatory factor 11 | Chr2:29610610-29612679 REVERSE LENGTH=250 |"
145,6,huanggua_zhangwenna,CsGy5G023780.1,129,31402,4,4,2,2,0.49,"| 14-3-3-like protein GF14 mu | Chr5:28637258-28639567 FORWARD LENGTH=275 |"
146,1,huanggua_zhangwenna,CsGy7G020080.1,326,70457,11,11,7,7,0.62,"| Vacuolar ATP synthase catalytic subunit A family protein | Chr7:22563702-22568928 FORWARD LENGTH=635 |"
147,1,huanggua_zhangwenna,CsGy7G005920.1,323,50572,7,7,5,5,0.52,"| Glutamate-1-semialdehyde 21-aminomutase | Chr7:4372737-4375798 REVERSE LENGTH=472 |"
148,1,huanggua_zhangwenna,CsGy7G012220.1,322,148749,9,9,7,7,0.22,"| Translation initiation factor family protein | Chr7:15644327-15653940 REVERSE LENGTH=1342 |"
149,1,huanggua_zhangwenna,CsGy3G022360.1,319,21092,13,13,4,4,2.28,"| Trafficking protein particle complex subunit | Chr3:20786520-20793841 REVERSE LENGTH=186 |"
150,1,huanggua_zhangwenna,CsGy7G013910.1,314,39877,8,8,1,1,0.37,"| GPN-loop GTPase 3 | Chr7:17987854-17993658 FORWARD LENGTH=342 |"
151,1,huanggua_zhangwenna,CsGy6G006050.1,314,15688,12,12,5,5,2.77,"| upstream activation factor subunit UAF30-like | Chr6:5339189-5340952 FORWARD LENGTH=146 |"
152,1,huanggua_zhangwenna,CsGy1G003830.1,312,21999,13,13,6,6,2.13,"| 40S ribosomal protein S7 | Chr1:2410471-2411930 FORWARD LENGTH=191 |"
153,1,huanggua_zhangwenna,CsGy2G002400.1,311,81750,13,13,10,10,0.68,"| DNA replication licensing factor MCM5 | Chr2:1586055-1591252 FORWARD LENGTH=735 |"
154,1,huanggua_zhangwenna,CsGy6G004920.1,307,27207,5,5,4,4,0.85,"| Chlorophyll a-b binding protein, chloroplastic | Chr6:4551160-4552379 REVERSE LENGTH=255 |"
155,1,huanggua_zhangwenna,CsGy5G028150.1,303,83815,8,8,4,4,0.22,"| Elongation factor 4 | Chr5:31858771-31866542 REVERSE LENGTH=751 |"
156,1,huanggua_zhangwenna,CsGy1G028180.1,301,61869,10,10,6,6,0.51,"| 3-oxoacyl-[acyl-carrier-protein] synthase II, chloroplastic | Chr1:26392003-26402101 FORWARD LENGTH=565 |"
157,1,huanggua_zhangwenna,CsGy3G000690.1,297,27091,4,4,4,4,0.86,"| Cold shock protein 1 | Chr3:489537-490358 REVERSE LENGTH=273 |"
158,1,huanggua_zhangwenna,CsGy5G029450.1,295,54882,9,9,6,6,0.59,"| T-complex protein 1 subunit zeta 1 | Chr5:32790228-32796259 REVERSE LENGTH=496 |"
159,1,huanggua_zhangwenna,CsGy4G020330.1,293,68167,11,11,8,8,0.64,"| DEAD-box ATP-dependent RNA helicase 53 | Chr4:27219879-27224907 FORWARD LENGTH=640 |"
160,1,huanggua_zhangwenna,CsGy1G018690.1,293,14517,7,7,3,3,1.35,"| Alba DNA/RNA-binding protein | Chr1:16889524-16891163 FORWARD LENGTH=130 |"
161,1,huanggua_zhangwenna,CsGy7G015260.1,293,49043,13,13,6,6,0.68,"| Elongation factor Tu | Chr7:19249247-19253771 FORWARD LENGTH=450 |"
161,2,huanggua_zhangwenna,CsGy1G001070.1,217,54812,6,6,4,4,0.36,"| Elongation factor Tu | Chr1:603007-604956 REVERSE LENGTH=504 |"
162,1,huanggua_zhangwenna,CsGy1G033300.1,293,31096,9,9,5,5,0.97,"| photosystem I reaction center subunit III, chloroplastic | Chr1:33192093-33193517 REVERSE LENGTH=278 |"
163,1,huanggua_zhangwenna,CsGy4G013570.1,291,44671,9,9,3,3,0.33,"| 60S ribosomal protein L4-like | Chr4:18609448-18611208 REVERSE LENGTH=405 |"
163,2,huanggua_zhangwenna,CsGy3G030640.1,262,44464,8,8,3,3,0.33,"| 60S ribosomal protein L4 | Chr3:30571042-30572901 FORWARD LENGTH=405 |"
164,1,huanggua_zhangwenna,CsGy2G000240.1,289,92586,14,14,7,7,0.44,"| 40S ribosomal protein S3-2 | Chr2:153539-159274 FORWARD LENGTH=804 |"
164,2,huanggua_zhangwenna,CsGy7G020850.1,252,26524,9,9,6,6,1.58,"| 40S ribosomal protein S3-3 | Chr7:23122408-23128547 FORWARD LENGTH=235 |"
165,1,huanggua_zhangwenna,CsGy3G010500.1,289,40545,14,14,5,5,0.68,"| metacaspase-1 | Chr3:8289683-8293110 REVERSE LENGTH=367 |"
166,1,huanggua_zhangwenna,CsGy6G023390.1,289,42186,8,8,3,3,0.35,"| protein RETICULATA-RELATED 4, chloroplastic-like | Chr6:23608365-23612434 FORWARD LENGTH=394 |"
167,1,huanggua_zhangwenna,CsGy3G015290.1,288,247573,12,12,10,10,0.19,"| Helicase | Chr3:11259152-11267137 REVERSE LENGTH=2175 |"
168,1,huanggua_zhangwenna,CsGy6G009210.1,288,182379,10,10,8,8,0.23,"| Chaperone protein HtpG | Chr6:7638717-7655382 REVERSE LENGTH=1590 |"
169,1,huanggua_zhangwenna,CsGy6G016780.1,286,73633,9,9,5,5,0.33,"| pumilio homolog 24 | Chr6:15792342-15797928 FORWARD LENGTH=658 |"
170,1,huanggua_zhangwenna,CsGy3G033270.1,285,108278,12,12,7,7,0.32,"| ubiquitin carboxyl-terminal hydrolase 8-like | Chr3:32297827-32309679 FORWARD LENGTH=945 |"
171,1,huanggua_zhangwenna,CsGy1G019290.1,284,87481,12,12,9,9,0.55,"| anaphase-promoting complex subunit 4 | Chr1:17964226-17986269 REVERSE LENGTH=774 |"
172,1,huanggua_zhangwenna,CsGy3G015050.1,283,18230,10,10,3,3,0.99,"| Universal stress protein | Chr3:11077282-11079170 REVERSE LENGTH=164 |"
173,1,huanggua_zhangwenna,CsGy2G006180.1,282,25154,11,11,3,3,0.65,"| 40S ribosomal protein S8 | Chr2:4528190-4529640 FORWARD LENGTH=219 |"
173,2,huanggua_zhangwenna,CsGy6G019710.1,222,25079,10,10,4,4,0.95,"| 40S ribosomal protein S8 | Chr6:20246725-20248385 FORWARD LENGTH=221 |"
174,1,huanggua_zhangwenna,CsGy3G017230.1,281,32445,9,9,5,5,0.91,"| rRNA/tRNA 2'-O-methyltransferase fibrillarin-like protein 1 | Chr3:13245121-13248307 FORWARD LENGTH=309 |"
175,1,huanggua_zhangwenna,CsGy6G001330.1,281,77057,9,9,6,6,0.39,"| Gamma-glutamyl phosphate reductase | Chr6:924257-929959 REVERSE LENGTH=707 |"
176,1,huanggua_zhangwenna,CsGy6G025560.1,280,114693,16,16,11,11,0.50,"| DNA polymerase | Chr6:25081931-25097810 REVERSE LENGTH=999 |"
177,1,huanggua_zhangwenna,CsGy6G018080.1,280,57408,18,18,7,7,0.68,"| Catalase | Chr6:18878819-18882354 REVERSE LENGTH=492 |"
178,1,huanggua_zhangwenna,CsGy2G011090.1,279,29870,12,12,7,7,1.68,"| 40S ribosomal protein S3a | Chr2:10967705-10970418 FORWARD LENGTH=260 |"
179,1,huanggua_zhangwenna,CsGy3G035250.1,279,76067,9,9,7,7,0.56,"| pentatricopeptide repeat-containing protein At1g80270, mitochondrial-like isoform X1 | Chr3:33767831-33770882 FORWARD LENGTH=669 |"
180,1,huanggua_zhangwenna,CsGy4G009600.1,278,29598,10,10,3,3,1.03,"| Nuclear cap-binding protein subunit 2 | Chr4:8063729-8071688 FORWARD LENGTH=251 |"
181,1,huanggua_zhangwenna,CsGy1G009240.1,277,44474,6,6,5,5,0.61,"| 26S proteasome non-ATPase regulatory subunit 6 homolog | Chr1:5766319-5769489 FORWARD LENGTH=386 |"
182,1,huanggua_zhangwenna,CsGy3G006500.1,277,46620,10,10,7,7,0.89,"| elongation factor 1-gamma-like | Chr3:5529204-5531668 REVERSE LENGTH=410 |"
183,1,huanggua_zhangwenna,CsGy1G015430.1,276,103321,6,6,4,4,0.18,"| dolichyl-diphosphooligosaccharide--protein glycosyltransferase subunit 2 | Chr1:11328113-11342502 REVERSE LENGTH=930 |"
184,1,huanggua_zhangwenna,CsGy1G000010.1,276,119889,9,9,8,8,0.33,"| staphylococcal nuclease domain-containing protein 1 | Chr1:3174-13234 REVERSE LENGTH=1096 |"
185,1,huanggua_zhangwenna,CsGy6G036170.1,275,170190,12,12,10,10,0.28,"| 187-kDa microtubule-associated protein AIR9-like isoform X2 | Chr6:31754522-31779187 REVERSE LENGTH=1556 |"
186,1,huanggua_zhangwenna,CsGy2G008400.1,272,58002,10,10,6,6,0.55,"| T-complex protein 1 subunit alpha | Chr2:7437304-7447066 FORWARD LENGTH=531 |"
187,1,huanggua_zhangwenna,CsGy2G024020.1,272,8392,3,3,1,1,0.62,"| DNA-directed RNA polymerase subunit 10-like protein | Chr2:31806421-31807011 REVERSE LENGTH=71 |"
188,1,huanggua_zhangwenna,CsGy7G020150.1,271,28184,8,8,5,5,1.11,"| 60S ribosomal protein L7-4 | Chr7:22612291-22613542 REVERSE LENGTH=243 |"
188,2,huanggua_zhangwenna,CsGy3G012040.1,266,30749,8,8,4,4,0.73,"| 60S ribosomal protein L7-4-like | Chr3:9162069-9163876 REVERSE LENGTH=267 |"
188,3,huanggua_zhangwenna,CsGy3G044580.1,90,43899,3,3,2,2,0.21,"| 60S ribosomal protein L7-1 | Chr3:41271907-41275144 FORWARD LENGTH=380 |"
189,1,huanggua_zhangwenna,CsGy3G038560.1,268,36292,9,9,6,6,1.01,"| P-loop containing nucleoside triphosphate hydrolases superfamily protein | Chr3:36216409-36220132 FORWARD LENGTH=319 |"
190,1,huanggua_zhangwenna,CsGy5G010890.1,268,43943,6,6,4,4,0.47,"| Tryptophan--tRNA ligase | Chr5:11490538-11503348 REVERSE LENGTH=383 |"
191,1,huanggua_zhangwenna,CsGy5G007180.1,268,48464,8,8,6,6,0.69,"| ribulose bisphosphate carboxylase/oxygenase activase 2, chloroplastic-like | Chr5:4950143-4952081 REVERSE LENGTH=443 |"
192,1,huanggua_zhangwenna,CsGy2G023240.1,265,48800,8,8,4,4,0.41,"| ATP-dependent RNA helicase | Chr2:31299192-31303775 REVERSE LENGTH=427 |"
193,1,huanggua_zhangwenna,CsGy7G020650.1,260,46341,8,8,4,4,0.44,"| oligouridylate-binding protein 1B-like | Chr7:22960196-22965113 REVERSE LENGTH=422 |"
194,1,huanggua_zhangwenna,CsGy3G001600.1,260,30894,8,8,6,6,1.26,"| mitochondrial carnitine/acylcarnitine carrier-like protein | Chr3:1180797-1181892 REVERSE LENGTH=297 |"
195,1,huanggua_zhangwenna,CsGy2G008250.1,259,36021,8,8,5,5,0.79,"| DNA-directed RNA polymerase II subunit, putative | Chr2:7217395-7224737 REVERSE LENGTH=320 |"
196,1,huanggua_zhangwenna,CsGy1G021140.1,258,24038,7,7,4,4,1.00,"| 30S ribosomal protein S11 | Chr1:19862915-19865013 FORWARD LENGTH=217 |"
197,1,huanggua_zhangwenna,CsGy1G022380.1,258,28284,8,8,5,5,1.10,"| Osmotin-like protein | Chr1:21302630-21303397 FORWARD LENGTH=255 |"
198,1,huanggua_zhangwenna,CsGy3G017720.1,255,34155,5,5,2,2,0.28,"| 40S ribosomal protein S19-3-like | Chr3:13671341-13676368 FORWARD LENGTH=305 |"
199,1,huanggua_zhangwenna,CsGy3G006650.1,255,29815,6,6,3,3,0.76,"| cullin-associated NEDD8-dissociated protein 1 | Chr3:5710918-5716575 REVERSE LENGTH=268 |"
200,1,huanggua_zhangwenna,CsGy1G000980.1,253,33406,5,5,3,3,0.46,"| rhodanese-like domain-containing protein 11, chloroplastic | Chr1:550351-553627 FORWARD LENGTH=295 |"
201,1,huanggua_zhangwenna,CsGy6G032100.1,251,72455,9,9,6,6,0.42,"| Phosphoinositide phosphatase family protein | Chr6:29464298-29472007 REVERSE LENGTH=635 |"
202,1,huanggua_zhangwenna,CsGy4G007250.1,249,14265,8,8,2,2,0.78,"| photosystem II 10 kDa polypeptide, chloroplastic | Chr4:5351456-5352924 REVERSE LENGTH=138 |"
203,1,huanggua_zhangwenna,CsGy3G008470.1,248,38775,10,10,4,4,0.55,"| Mitochondrial substrate carrier family protein B | Chr3:7014887-7018954 REVERSE LENGTH=354 |"
204,1,huanggua_zhangwenna,CsGy4G003590.1,247,77483,5,5,2,2,0.12,"| clathrin interactor EPSIN 2 isoform X2 | Chr4:2233850-2240126 REVERSE LENGTH=708 |"
205,1,huanggua_zhangwenna,CsGy7G015540.1,247,43978,5,5,3,3,0.33,"| Malate dehydrogenase | Chr7:19455361-19456599 FORWARD LENGTH=412 |"
206,1,huanggua_zhangwenna,CsGy3G019020.1,246,106684,12,12,8,8,0.37,"| Eukaryotic translation initiation factor 3 subunit C | Chr3:15246303-15250326 FORWARD LENGTH=940 |"
207,1,huanggua_zhangwenna,CsGy4G019460.1,246,221397,11,11,9,9,0.19,"| rRNA biogenesis protein RRP5-like isoform X1 | Chr4:25889382-25925880 REVERSE LENGTH=1964 |"
208,1,huanggua_zhangwenna,CsGy2G009330.1,244,109184,8,8,6,6,0.26,"| 26S proteasome non-ATPase regulatory subunit 1 homolog A | Chr2:8639725-8646203 FORWARD LENGTH=1002 |"
209,1,huanggua_zhangwenna,CsGy2G009510.1,244,52370,6,6,5,5,0.50,"| Serine hydroxymethyltransferase | Chr2:8846705-8849135 FORWARD LENGTH=471 |"
209,2,huanggua_zhangwenna,CsGy3G018960.1,116,68360,4,4,4,4,0.28,"| Serine hydroxymethyltransferase | Chr3:15160049-15167092 REVERSE LENGTH=605 |"
210,1,huanggua_zhangwenna,CsGy1G012620.1,242,159272,11,11,8,8,0.24,"| DNA-directed RNA polymerase subunit | Chr1:8036009-8076441 REVERSE LENGTH=1416 |"
211,1,huanggua_zhangwenna,CsGy4G017090.1,240,44909,12,12,8,8,1.12,"| prolyl-tRNA synthetase associated domain-containing protein 1 | Chr4:22109142-22112781 FORWARD LENGTH=403 |"
212,1,huanggua_zhangwenna,CsGy4G008460.1,240,48524,4,4,4,4,0.42,"| Chaperone protein DnaJ | Chr4:6473638-6476564 FORWARD LENGTH=445 |"
213,1,huanggua_zhangwenna,CsGy3G023770.1,240,29568,9,9,4,4,1.04,"| 60S ribosomal protein L7a-2-like | Chr3:23689799-23692392 FORWARD LENGTH=257 |"
214,1,huanggua_zhangwenna,CsGy5G007810.1,239,61919,5,5,3,3,0.23,"| Aquaporin-like protein | Chr5:5527167-5538780 REVERSE LENGTH=572 |"
215,1,huanggua_zhangwenna,CsGy5G002580.1,238,30972,9,9,4,4,0.72,"| Aquaporin 1 | Chr5:1662364-1664210 REVERSE LENGTH=286 |"
216,1,huanggua_zhangwenna,CsGy5G026570.1,238,30732,6,6,2,2,0.31,"| Aquaporin 2 | Chr5:30458749-30462291 FORWARD LENGTH=287 |"
217,1,huanggua_zhangwenna,CsGy6G011610.1,237,30506,6,6,3,3,0.51,"| aquaporin PIP2-7 | Chr6:10097860-10098893 REVERSE LENGTH=283 |"
218,1,huanggua_zhangwenna,CsGy3G039500.1,235,141786,8,8,6,6,0.20,"| trafficking protein particle complex II-specific subunit 130 homolog isoform X2 | Chr3:37177636-37195429 REVERSE LENGTH=1249 |"
219,1,huanggua_zhangwenna,CsGy3G039910.1,235,100703,10,10,5,5,0.23,"| Exocyst complex component SEC3A | Chr3:37488218-37502447 REVERSE LENGTH=883 |"
220,1,huanggua_zhangwenna,CsGy2G010910.1,233,65145,5,5,3,3,0.22,"| Pyruvate kinase | Chr2:10815826-10820026 REVERSE LENGTH=591 |"
221,1,huanggua_zhangwenna,CsGy2G004640.1,232,62372,4,4,3,3,0.23,"| Importin subunit alpha-1 | Chr2:3203553-3208286 REVERSE LENGTH=558 |"
221,2,huanggua_zhangwenna,CsGy6G016710.1,184,59159,4,4,3,3,0.24,"| Importin subunit alpha-1 | Chr6:15741687-15744509 REVERSE LENGTH=530 |"
222,1,huanggua_zhangwenna,CsGy2G005020.1,229,21593,10,10,5,5,2.19,"| trafficking protein particle complex subunit 4 | Chr2:3454161-3457609 REVERSE LENGTH=187 |"
223,1,huanggua_zhangwenna,CsGy1G004230.1,224,55768,8,8,5,5,0.46,"| phosphoethanolamine N-methyltransferase 1 | Chr1:2681380-2685772 REVERSE LENGTH=482 |"
224,1,huanggua_zhangwenna,CsGy7G004410.1,223,73256,5,5,4,4,0.26,"| ATP-dependent zinc metalloprotease FTSH 2 | Chr7:3314192-3317404 REVERSE LENGTH=679 |"
225,1,huanggua_zhangwenna,CsGy2G012310.1,223,94257,3,3,3,3,0.14,"| Ribosomal RNA large subunit methyltransferase E | Chr2:12236981-12242686 REVERSE LENGTH=841 |"
226,1,huanggua_zhangwenna,CsGy4G020130.1,223,95976,7,7,6,6,0.30,"| Vacuolar protein sorting-associated-like protein | Chr4:27013288-27022469 FORWARD LENGTH=844 |"
227,1,huanggua_zhangwenna,CsGy2G020000.1,221,31146,4,4,3,3,0.50,"| Proteasome subunit alpha type | Chr2:29106294-29109715 REVERSE LENGTH=281 |"
228,1,huanggua_zhangwenna,CsGy1G028270.1,221,113656,5,5,4,4,0.16,"| Alpha-aminoadipic semialdehyde synthase | Chr1:26480609-26495621 FORWARD LENGTH=1018 |"
229,1,huanggua_zhangwenna,CsGy5G011920.1,221,35030,5,5,3,3,0.43,"| ATPase subunit 8 | Chr5:14127631-14128677 REVERSE LENGTH=303 |"
230,1,huanggua_zhangwenna,CsGy2G008290.1,221,73444,9,9,6,6,0.41,"| Interferon-induced GTP-binding protein mx | Chr2:7259536-7261891 REVERSE LENGTH=652 |"
231,1,huanggua_zhangwenna,CsGy4G004240.1,220,35249,8,8,3,3,0.43,"| Superoxide dismutase | Chr4:2776661-2780798 FORWARD LENGTH=308 |"
232,1,huanggua_zhangwenna,CsGy2G012880.1,220,62995,6,6,5,5,0.40,"| Glutamine--fructose-6-phosphate aminotransferase [isomerizing] | Chr2:12672731-12674464 REVERSE LENGTH=577 |"
233,1,huanggua_zhangwenna,CsGy7G003140.1,220,20625,3,3,2,2,0.50,"| RmlC-like cupins superfamily protein | Chr7:2449904-2451009 REVERSE LENGTH=178 |"
234,1,huanggua_zhangwenna,CsGy3G035510.1,219,26125,8,8,6,6,1.62,"| DNA-directed RNA polymerase V subunit 5A | Chr3:33987794-33991085 FORWARD LENGTH=227 |"
235,1,huanggua_zhangwenna,CsGy7G001830.1,218,38903,4,4,2,2,0.24,"| homoserine kinase | Chr7:1577519-1578640 FORWARD LENGTH=373 |"
236,1,huanggua_zhangwenna,CsGy1G014100.1,218,109447,5,5,5,5,0.21,"| protein argonaute 5 | Chr1:9747188-9753877 REVERSE LENGTH=984 |"
237,1,huanggua_zhangwenna,CsGy3G004160.1,218,44595,8,8,4,4,0.46,"| DNA-directed RNA polymerase subunit D | Chr3:3371412-3381389 FORWARD LENGTH=391 |"
238,1,huanggua_zhangwenna,CsGy7G018310.1,217,48242,11,11,9,9,1.40,"| 26S proteasome regulatory subunit 7 | Chr7:21393168-21396388 FORWARD LENGTH=426 |"
239,1,huanggua_zhangwenna,CsGy1G005810.1,217,35533,4,4,3,3,0.43,"| ATP synthase gamma chain | Chr1:3809199-3812251 FORWARD LENGTH=322 |"
240,1,huanggua_zhangwenna,CsGy4G002280.1,217,71397,6,6,5,5,0.35,"| ADP-ribosylation factor GTPase-activating protein AGD3 | Chr4:1349919-1361997 FORWARD LENGTH=625 |"
241,1,huanggua_zhangwenna,CsGy6G028520.1,216,51590,10,10,6,6,0.63,"| RuvB-like helicase | Chr6:27370103-27372451 REVERSE LENGTH=465 |"
242,1,huanggua_zhangwenna,CsGy2G003310.1,215,15719,9,9,3,3,1.20,"| 40S ribosomal protein S24-2 | Chr2:2190020-2191238 FORWARD LENGTH=137 |"
242,2,huanggua_zhangwenna,CsGy1G032380.1,121,15707,6,6,3,3,1.20,"| 40S ribosomal protein S24-2 | Chr1:32016158-32018043 REVERSE LENGTH=137 |"
243,1,Student_Contaminants,P35527,215,62320,3,3,3,3,0.23,"SWISS-PROT:P35527 Tax_Id=9606 Gene_Symbol=KRT9 Keratin, type I cytoskeletal 9"
244,1,huanggua_zhangwenna,CsGy5G000570.1,215,88552,6,6,4,4,0.21,"| polypyrimidine tract-binding protein homolog 2-like | Chr5:328977-337640 REVERSE LENGTH=797 |"
245,1,huanggua_zhangwenna,CsGy6G018230.1,214,57650,4,4,2,2,0.25,"| Receptor protein kinase, putative | Chr6:18981865-18986363 FORWARD LENGTH=509 |"
246,1,huanggua_zhangwenna,CsGy5G020610.1,213,42608,4,4,3,3,0.35,"| transcription termination factor MTERF5, chloroplastic-like | Chr5:26628180-26629301 REVERSE LENGTH=373 |"
247,1,huanggua_zhangwenna,CsGy5G016500.1,213,26689,4,4,3,3,0.60,"| Chlorophyll a-b binding protein, chloroplastic | Chr5:22847961-22849455 REVERSE LENGTH=246 |"
248,1,huanggua_zhangwenna,CsGy1G021930.1,213,59844,5,5,3,3,0.24,"| Mitogen-activated protein kinase | Chr1:20719118-20728220 FORWARD LENGTH=529 |"
249,1,huanggua_zhangwenna,CsGy3G027700.1,212,25749,7,7,3,3,0.63,"| 60S ribosomal protein L6 | Chr3:28762988-28765145 REVERSE LENGTH=231 |"
249,2,huanggua_zhangwenna,CsGy7G017830.1,148,25665,5,5,3,3,0.63,"| 60S ribosomal protein L6 | Chr7:21017318-21018804 REVERSE LENGTH=231 |"
250,1,huanggua_zhangwenna,CsGy7G004160.1,212,56582,6,6,3,3,0.25,"| Pentatricopeptide repeat | Chr7:3107921-3110275 FORWARD LENGTH=486 |"
250,2,huanggua_zhangwenna,CsGy7G004170.1,65,57414,2,2,2,2,0.16,"| Pentatricopeptide repeat-containing protein, putative | Chr7:3111995-3114379 FORWARD LENGTH=493 |"
251,1,huanggua_zhangwenna,CsGy6G018820.1,212,20895,8,8,4,4,1.23,"| 60S ribosomal protein L17-2-like | Chr6:19470888-19472372 FORWARD LENGTH=184 |"
252,1,huanggua_zhangwenna,CsGy5G028880.1,208,46624,8,8,7,7,0.89,"| Eukaryotic translation initiation factor 3 subunit M | Chr5:32367632-32371158 FORWARD LENGTH=410 |"
253,1,huanggua_zhangwenna,CsGy6G003440.1,208,44557,8,8,6,6,0.77,"| Probable receptor-like protein kinase At2g47060 | Chr6:3117002-3123087 FORWARD LENGTH=398 |"
253,2,huanggua_zhangwenna,CsGy4G003470.1,144,38997,5,5,4,4,0.54,"| PTI1-like tyrosine-protein kinase 1 isoform X1 | Chr4:2167766-2172462 FORWARD LENGTH=348 |"
254,1,huanggua_zhangwenna,CsGy3G008630.1,206,70794,6,6,3,3,0.20,"| C-terminal binding protein AN | Chr3:7111232-7115217 FORWARD LENGTH=638 |"
255,1,huanggua_zhangwenna,CsGy1G021080.1,205,21330,8,8,5,5,1.67,"| 60S ribosomal protein L18a | Chr1:19784553-19787338 REVERSE LENGTH=178 |"
255,2,huanggua_zhangwenna,CsGy6G035590.1,163,21336,5,5,4,4,1.19,"| 60S ribosomal protein L18a | Chr6:31336108-31337443 REVERSE LENGTH=178 |"
256,1,huanggua_zhangwenna,CsGy3G040090.1,204,39227,10,10,6,6,0.91,"| COP9 signalosome complex subunit 4 | Chr3:37623781-37634875 FORWARD LENGTH=341 |"
257,1,huanggua_zhangwenna,CsGy4G012940.1,204,61665,7,7,4,4,0.32,"| enoyl-[acyl-carrier-protein] reductase [NADH], chloroplastic-like | Chr4:18092173-18098517 FORWARD LENGTH=563 |"
258,1,huanggua_zhangwenna,CsGy4G025720.1,203,139838,10,10,9,9,0.31,"| tetratricopeptide repeat protein SKI3 | Chr4:30935938-30949825 FORWARD LENGTH=1226 |"
259,1,huanggua_zhangwenna,CsGy4G014960.1,202,99037,6,6,4,4,0.19,"| Acetyl-coenzyme A carboxylase carboxyl transferase subunit alpha | Chr4:19646073-19654117 FORWARD LENGTH=887 |"
260,1,huanggua_zhangwenna,CsGy1G028380.1,202,77430,5,5,3,3,0.18,"| YTH domain family protein 2 | Chr1:26563093-26566615 REVERSE LENGTH=704 |"
261,1,huanggua_zhangwenna,CsGy4G019440.1,201,36339,7,7,4,4,0.59,"| Serine/threonine-protein phosphatase 2A catalytic subunit A | Chr4:25859387-25865722 REVERSE LENGTH=313 |"
261,2,huanggua_zhangwenna,CsGy4G012600.1,174,36232,6,6,4,4,0.59,"| Serine/threonine-protein phosphatase 2A catalytic subunit A | Chr4:17914781-17920826 REVERSE LENGTH=311 |"
262,1,huanggua_zhangwenna,CsGy5G029020.1,201,579396,10,10,9,9,0.07,"| auxin transport protein BIG | Chr5:32478696-32499593 FORWARD LENGTH=5124 |"
263,1,huanggua_zhangwenna,CsGy4G010140.1,200,37414,7,7,4,4,0.57,"| polygalacturonase inhibiting protein 1 | Chr4:8619747-8620733 FORWARD LENGTH=328 |"
264,1,huanggua_zhangwenna,CsGy3G008970.1,200,60168,8,8,5,5,0.42,"| Dead box ATP-dependent RNA helicase | Chr3:7332702-7338481 REVERSE LENGTH=521 |"
265,1,huanggua_zhangwenna,CsGy1G007770.1,200,21567,5,5,2,2,0.47,"| transmembrane protein%2C putative (DUF1118) | Chr1:4987047-4987754 REVERSE LENGTH=204 |"
266,1,huanggua_zhangwenna,CsGy5G009050.1,199,128654,11,11,9,9,0.35,"| RNA-dependent RNA polymerase | Chr5:7096892-7101677 REVERSE LENGTH=1115 |"
267,1,huanggua_zhangwenna,CsGy4G003260.1,199,39125,5,5,4,4,0.54,"| Eukaryotic translation initiation factor 3 subunit H | Chr4:2048582-2051364 REVERSE LENGTH=337 |"
268,1,huanggua_zhangwenna,CsGy5G005130.1,198,23622,12,12,5,5,1.42,"| 60S ribosomal protein L13 | Chr5:3283587-3284823 REVERSE LENGTH=206 |"
268,2,huanggua_zhangwenna,CsGy4G004260.1,84,24527,3,3,3,3,0.67,"| 60S ribosomal protein L13 | Chr4:2787535-2789811 FORWARD LENGTH=224 |"
269,1,huanggua_zhangwenna,CsGy1G014830.1,197,27681,5,5,3,3,0.58,"| 30S ribosomal protein S7 | Chr1:10744951-10746826 FORWARD LENGTH=244 |"
270,1,huanggua_zhangwenna,CsGy4G000520.1,196,40240,9,9,5,5,0.69,"| Bifunctional protein FolD 2 | Chr4:314738-317152 FORWARD LENGTH=370 |"
271,1,huanggua_zhangwenna,CsGy3G037920.1,196,104332,6,6,3,3,0.13,"| Copine (Calcium-dependent phospholipid-binding protein) family | Chr3:35681447-35690976 FORWARD LENGTH=929 |"
272,1,huanggua_zhangwenna,CsGy6G033600.1,196,46465,10,10,7,7,0.89,"| Tetratricopeptide repeat (TPR)-like superfamily protein | Chr6:30187844-30189040 REVERSE LENGTH=398 |"
273,1,huanggua_zhangwenna,CsGy1G017820.1,196,58077,6,6,5,5,0.44,"| T-complex protein 1 subunit gamma | Chr1:15980789-15985206 FORWARD LENGTH=523 |"
274,1,huanggua_zhangwenna,CsGy1G010490.1,195,122843,6,6,3,3,0.11,"| L-ascorbate oxidase homolog | Chr1:6615299-6625657 REVERSE LENGTH=1112 |"
275,1,huanggua_zhangwenna,CsGy6G000790.1,194,128073,6,6,5,5,0.18,"| RAB6A-GEF complex partner protein 1-like | Chr6:526319-539471 FORWARD LENGTH=1118 |"
276,1,huanggua_zhangwenna,CsGy1G023120.1,194,142642,8,8,7,7,0.23,"| ATP-dependent RNA helicase SKI2 | Chr1:22005065-22030618 FORWARD LENGTH=1268 |"
277,1,huanggua_zhangwenna,CsGy4G006550.1,191,26479,7,7,4,4,0.88,"| 26S proteasome non-ATPase regulatory subunit 8 homolog A | Chr4:4755561-4758706 FORWARD LENGTH=228 |"
278,1,huanggua_zhangwenna,CsGy4G013320.1,190,40435,5,5,4,4,0.52,"| Leucine-rich repeat (LRR) family protein | Chr4:18393598-18394695 FORWARD LENGTH=365 |"
279,1,huanggua_zhangwenna,CsGy1G009150.1,189,53761,4,4,2,2,0.17,"| zinc finger CCCH domain-containing protein 43 | Chr1:5725126-5729276 FORWARD LENGTH=473 |"
280,1,huanggua_zhangwenna,CsGy3G035210.1,187,129426,6,6,4,4,0.14,"| pentatricopeptide repeat-containing protein At1g80270, mitochondrial-like isoform X1 | Chr3:33745875-33755192 FORWARD LENGTH=1140 |"
281,1,huanggua_zhangwenna,CsGy1G026230.1,187,14751,7,7,2,2,0.75,"| Histone H2A | Chr1:24915428-24915948 REVERSE LENGTH=140 |"
282,1,huanggua_zhangwenna,CsGy3G018400.1,185,72775,5,5,3,3,0.19,"| Vacuolar import/degradation, Vid27-related protein | Chr3:14543955-14546418 FORWARD LENGTH=653 |"
283,1,huanggua_zhangwenna,CsGy6G035740.1,184,93760,6,6,5,5,0.25,"| probable helicase MAGATAMA 3 | Chr6:31458504-31471591 REVERSE LENGTH=832 |"
284,1,huanggua_zhangwenna,CsGy1G010670.1,183,113190,10,10,6,6,0.25,"| polyadenylate-binding protein RBP45-like | Chr1:6723058-6734312 REVERSE LENGTH=1009 |"
285,1,huanggua_zhangwenna,CsGy3G017430.1,183,77388,8,8,5,5,0.32,"| DnaJ subfamily C member 16 | Chr3:13394427-13398106 REVERSE LENGTH=685 |"
286,1,huanggua_zhangwenna,CsGy1G015030.1,183,23406,4,4,3,3,0.71,"| Ras-related protein Rab-2-B | Chr1:10911771-10924902 REVERSE LENGTH=211 |"
286,2,huanggua_zhangwenna,CsGy3G024430.1,158,23440,4,4,3,3,0.71,"| Ras-related protein Rab-2-B | Chr3:24451206-24455148 FORWARD LENGTH=211 |"
287,1,huanggua_zhangwenna,CsGy6G001840.1,181,194224,7,7,7,7,0.17,"| Clathrin heavy chain 1 | Chr6:1301174-1313141 FORWARD LENGTH=1707 |"
288,1,huanggua_zhangwenna,CsGy5G008120.1,180,188266,7,7,7,7,0.17,"| anaphase-promoting complex subunit 1 | Chr5:5964550-5994758 REVERSE LENGTH=1678 |"
289,1,huanggua_zhangwenna,CsGy6G013630.1,180,66758,6,6,5,5,0.37,"| asparagine synthetase [glutamine-hydrolyzing] 1-like | Chr6:12102659-12107068 FORWARD LENGTH=587 |"
289,2,huanggua_zhangwenna,CsGy6G029720.1,117,64659,3,3,3,3,0.22,"| asparagine synthetase [glutamine-hydrolyzing] 2 | Chr6:28222366-28227579 FORWARD LENGTH=567 |"
290,1,huanggua_zhangwenna,CsGy4G007570.1,179,31154,4,4,3,3,0.50,"| 60S ribosomal protein L10-like | Chr4:5664864-5666570 FORWARD LENGTH=267 |"
290,2,huanggua_zhangwenna,CsGy5G029540.1,179,30174,4,4,3,3,0.52,"| 60S ribosomal protein L10-like | Chr5:32895331-32897621 FORWARD LENGTH=260 |"
291,1,huanggua_zhangwenna,CsGy3G009980.1,178,198657,4,4,3,3,0.07,"| brefeldin A-inhibited guanine nucleotide-exchange protein 5 | Chr3:7941118-7959164 FORWARD LENGTH=1776 |"
292,1,huanggua_zhangwenna,CsGy7G002410.1,177,28631,7,7,3,3,0.55,"| Chlorophyll a-b binding protein, chloroplastic | Chr7:2002273-2003472 FORWARD LENGTH=265 |"
293,1,huanggua_zhangwenna,CsGy1G033060.1,177,24901,4,4,2,2,0.40,"| Ras-related protein Rab-5A | Chr1:32806389-32809468 REVERSE LENGTH=223 |"
293,2,huanggua_zhangwenna,CsGy6G020850.1,121,21845,4,4,2,2,0.47,"| Ras-related protein Rab-5C | Chr6:21508305-21511704 FORWARD LENGTH=199 |"
294,1,huanggua_zhangwenna,CsGy2G014410.1,177,23731,3,3,3,3,0.70,"| Cysteine-rich venom protein | Chr2:14621629-14622267 FORWARD LENGTH=212 |"
295,1,huanggua_zhangwenna,CsGy6G024470.1,176,69272,8,8,4,4,0.28,"| Threonine dehydratase | Chr6:24314508-24319965 FORWARD LENGTH=630 |"
296,1,huanggua_zhangwenna,CsGy6G005930.1,176,59175,11,11,9,9,0.90,"| Non-specific serine/threonine protein kinase | Chr6:5252843-5257556 REVERSE LENGTH=515 |"
297,1,huanggua_zhangwenna,CsGy4G015070.1,175,31130,8,8,4,4,0.72,"| Chlorophyll a-b binding protein, chloroplastic | Chr4:19799390-19800540 FORWARD LENGTH=284 |"
298,1,huanggua_zhangwenna,CsGy2G008370.1,174,47516,6,6,5,5,0.56,"| basic leucine zipper and W2 domain-containing protein 2-like | Chr2:7391635-7398788 REVERSE LENGTH=411 |"
299,1,huanggua_zhangwenna,CsGy6G012310.1,174,98519,7,7,5,5,0.24,"| protein TIC 100 | Chr6:10704761-10713616 REVERSE LENGTH=841 |"
300,1,huanggua_zhangwenna,CsGy3G036180.1,172,50446,9,9,7,7,0.80,"| RuvB-like helicase | Chr3:34413783-34418241 REVERSE LENGTH=458 |"
301,1,huanggua_zhangwenna,CsGy1G004750.1,171,133418,6,6,5,5,0.17,"| Kinase family protein | Chr1:3119260-3126837 REVERSE LENGTH=1182 |"
302,1,huanggua_zhangwenna,CsGy1G008110.1,171,75766,10,10,6,6,0.40,"| Anaphase-promoting complex subunit 8 | Chr1:5123860-5127940 REVERSE LENGTH=647 |"
303,1,huanggua_zhangwenna,CsGy1G017250.1,171,81107,8,8,5,5,0.30,"| Pyrophosphate-energized vacuolar membrane proton pump | Chr1:15128032-15132291 FORWARD LENGTH=768 |"
304,1,huanggua_zhangwenna,CsGy6G025880.1,171,20863,4,4,2,2,0.49,"| photosystem I reaction center subunit N, chloroplastic | Chr6:25430471-25431518 FORWARD LENGTH=191 |"
305,1,huanggua_zhangwenna,CsGy5G013170.1,170,118899,5,5,4,4,0.15,"| lysine-specific demethylase JMJ25 | Chr5:16812612-16823017 FORWARD LENGTH=1032 |"
306,1,huanggua_zhangwenna,CsGy7G004390.1,170,102970,7,7,6,6,0.28,"| Trehalose-6-phosphate synthase, putative | Chr7:3305898-3310008 FORWARD LENGTH=896 |"
306,2,huanggua_zhangwenna,CsGy6G035050.1,126,89758,8,8,6,6,0.33,"| Trehalose-6-phosphate synthase | Chr6:31028526-31031680 FORWARD LENGTH=777 |"
307,1,huanggua_zhangwenna,CsGy3G002170.1,170,33203,8,8,3,3,0.66,"| ATP-dependent Clp protease proteolytic subunit | Chr3:1688166-1691225 FORWARD LENGTH=304 |"
308,1,huanggua_zhangwenna,CsGy2G006860.1,170,105056,2,2,1,1,0.04,"| WD repeat-containing protein 36 | Chr2:5426816-5442033 REVERSE LENGTH=927 |"
309,1,huanggua_zhangwenna,CsGy3G005160.1,169,58965,6,6,4,4,0.33,"| calcium-dependent protein kinase-like | Chr3:4125041-4128934 FORWARD LENGTH=519 |"
310,1,huanggua_zhangwenna,CsGy6G011890.1,169,81172,10,10,4,4,0.23,"| ABC transporter family protein | Chr6:10363673-10366868 REVERSE LENGTH=720 |"
311,1,huanggua_zhangwenna,CsGy2G019980.1,169,29897,6,6,3,3,0.53,"| Gamma carbonic anhydrase 1, mitochondrial | Chr2:29094686-29099713 FORWARD LENGTH=273 |"
312,1,huanggua_zhangwenna,CsGy2G015130.1,169,41431,2,2,1,1,0.11,"| GTP-binding protein-like protein | Chr2:15068263-15077762 FORWARD LENGTH=368 |"
313,1,huanggua_zhangwenna,CsGy5G000690.1,168,50577,7,7,6,6,0.65,"| ATP-dependent RNA helicase | Chr5:390226-395515 FORWARD LENGTH=449 |"
314,1,huanggua_zhangwenna,CsGy1G006890.1,168,29880,9,9,7,7,1.68,"| pre-mRNA-splicing factor SPF27 homolog | Chr1:4425604-4428558 REVERSE LENGTH=256 |"
315,1,huanggua_zhangwenna,CsGy6G026290.1,168,72686,1,1,1,1,0.06,"| RNA-binding 39 | Chr6:25839930-25847379 REVERSE LENGTH=630 |"
316,1,huanggua_zhangwenna,CsGy4G021010.1,168,105883,5,5,4,4,0.17,"| alpha,alpha-trehalose-phosphate synthase [UDP-forming] 1 | Chr4:27695437-27703682 REVERSE LENGTH=928 |"
317,1,huanggua_zhangwenna,CsGy5G009950.1,167,32509,3,3,2,2,0.30,"| 50S ribosomal protein L14 | Chr5:8805183-8815198 FORWARD LENGTH=284 |"
317,2,huanggua_zhangwenna,CsGy5G014890.1,109,13669,4,4,2,2,0.83,"| 50S ribosomal protein L14 | Chr5:20662376-20662744 REVERSE LENGTH=122 |"
318,1,huanggua_zhangwenna,CsGy3G008700.1,166,54312,4,4,3,3,0.26,"| Pectin lyase-like superfamily protein | Chr3:7158125-7161991 REVERSE LENGTH=493 |"
319,1,huanggua_zhangwenna,CsGy5G013400.1,166,118262,5,5,4,4,0.15,"| SUPPRESSOR OF ABI3-5 isoform X1 | Chr5:17348778-17358176 REVERSE LENGTH=1061 |"
320,1,huanggua_zhangwenna,CsGy1G007400.1,166,85734,6,6,3,3,0.16,"| dolichyl-diphosphooligosaccharide--protein glycosyltransferase subunit STT3B | Chr1:4728446-4732993 REVERSE LENGTH=758 |"
321,1,huanggua_zhangwenna,CsGy6G024940.1,165,48545,4,4,4,4,0.42,"| Cell division protein ftsZ, putative | Chr6:24645668-24651517 FORWARD LENGTH=460 |"
321,2,huanggua_zhangwenna,CsGy3G032340.1,137,51446,4,4,3,3,0.28,"| Cell division protein ftsZ, putative | Chr3:31677970-31682609 FORWARD LENGTH=488 |"
322,1,huanggua_zhangwenna,CsGy7G000940.1,165,57700,1,1,1,1,0.08,"| RNA-binding protein 39 isoform X2 | Chr7:964092-974938 REVERSE LENGTH=514 |"
323,1,huanggua_zhangwenna,CsGy5G013260.1,164,19711,5,5,2,2,0.53,"| DNA-directed RNA polymerase II non-catalytic subunit | Chr5:17033787-17036505 FORWARD LENGTH=176 |"
324,1,huanggua_zhangwenna,CsGy7G003940.1,164,107541,5,5,4,4,0.17,"| vacuolar protein sorting-associated protein 18 homolog | Chr7:2966524-2980169 REVERSE LENGTH=940 |"
325,1,huanggua_zhangwenna,CsGy1G027350.1,164,57914,3,3,3,3,0.24,"| WD-repeat protein, putative | Chr1:25795087-25801011 FORWARD LENGTH=516 |"
326,1,huanggua_zhangwenna,CsGy3G030710.1,163,92645,7,7,2,2,0.10,"| Ribosomal protein S12/S23 | Chr3:30632423-30638120 REVERSE LENGTH=826 |"
327,1,huanggua_zhangwenna,CsGy7G002530.1,163,75177,7,7,5,5,0.33,"| Threonine--tRNA ligase | Chr7:2052448-2056710 FORWARD LENGTH=652 |"
328,1,huanggua_zhangwenna,CsGy5G008730.1,163,48377,6,6,3,3,0.30,"| Alpha-galactosidase | Chr5:6734747-6743381 FORWARD LENGTH=430 |"
329,1,huanggua_zhangwenna,CsGy2G020860.1,162,60465,6,6,4,4,0.42,"| Phospho-2-dehydro-3-deoxyheptonate aldolase | Chr2:29668824-29671946 FORWARD LENGTH=542 |"
329,2,huanggua_zhangwenna,CsGy6G029580.1,43,59274,3,3,3,3,0.24,"| Phospho-2-dehydro-3-deoxyheptonate aldolase | Chr6:28151980-28154474 REVERSE LENGTH=531 |"
330,1,huanggua_zhangwenna,CsGy3G027420.1,162,41007,5,5,3,3,0.36,"| imidazolonepropionase (Protein of unknown function%2C DUF642) | Chr3:28516282-28518538 REVERSE LENGTH=378 |"
331,1,huanggua_zhangwenna,CsGy1G013050.1,162,11939,2,2,2,2,0.99,"| DNA-directed RNA polymerases I and III subunit RPAC2 | Chr1:8467152-8468488 FORWARD LENGTH=104 |"
332,1,huanggua_zhangwenna,CsGy3G018170.1,162,15279,6,6,5,5,2.87,"| Putative ribosomal protein S9 | Chr3:14338397-14338807 FORWARD LENGTH=134 |"
333,1,huanggua_zhangwenna,CsGy4G018500.1,161,116838,8,8,7,7,0.29,"| Glucose-6-phosphate 1-dehydrogenase | Chr4:24069615-24092515 REVERSE LENGTH=1022 |"
334,1,huanggua_zhangwenna,CsGy5G004190.1,161,44118,2,2,1,1,0.10,"| Polyadenylate-binding protein RBP47B | Chr5:2795191-2799594 REVERSE LENGTH=400 |"
335,1,huanggua_zhangwenna,CsGy1G014130.1,160,108905,6,6,5,5,0.22,"| vacuolar protein sorting-associated protein 41 homolog | Chr1:9803361-9820819 FORWARD LENGTH=960 |"
336,1,huanggua_zhangwenna,CsGy3G005970.1,160,28581,4,4,3,3,0.56,"| Chlorophyll a-b binding protein, chloroplastic | Chr3:4991429-4992691 FORWARD LENGTH=264 |"
337,1,huanggua_zhangwenna,CsGy6G031740.1,159,134789,3,3,2,2,0.07,"| Phospholipase D | Chr6:29340554-29351432 FORWARD LENGTH=1177 |"
338,1,huanggua_zhangwenna,CsGy3G000640.1,159,42763,2,2,2,2,0.22,"| 26S proteasome non-ATPase regulatory subunit 4 homolog | Chr3:464410-467777 REVERSE LENGTH=402 |"
339,1,huanggua_zhangwenna,CsGy7G018070.1,158,47158,4,4,3,3,0.31,"| tRNA-splicing ligase (DUF239) | Chr7:21189104-21191869 REVERSE LENGTH=418 |"
340,1,huanggua_zhangwenna,CsGy6G020070.1,158,142658,5,5,3,3,0.09,"| DNA-directed RNA polymerase subunit beta | Chr6:20771134-20797246 FORWARD LENGTH=1255 |"
341,1,huanggua_zhangwenna,CsGy4G016240.1,157,46332,5,5,3,3,0.31,"| alcohol dehydrogenase | Chr4:21036925-21051202 REVERSE LENGTH=423 |"
342,1,huanggua_zhangwenna,CsGy6G014730.1,157,55001,5,5,4,4,0.36,"| 5'-AMP-activated protein kinase subunit gamma-2 prkag | Chr6:12902163-12908299 FORWARD LENGTH=491 |"
343,1,huanggua_zhangwenna,CsGy3G033490.1,157,134063,10,10,7,7,0.25,"| ubiquitin carboxyl-terminal hydrolase 12 | Chr3:32474425-32490760 REVERSE LENGTH=1137 |"
343,2,huanggua_zhangwenna,CsGy4G012460.1,136,131887,7,7,5,5,0.17,"| ubiquitin carboxyl-terminal hydrolase 12 | Chr4:17805563-17819374 REVERSE LENGTH=1118 |"
344,1,huanggua_zhangwenna,CsGy1G023880.1,156,112680,3,3,2,2,0.08,"| protein TIC110, chloroplastic | Chr1:22556130-22566822 REVERSE LENGTH=1014 |"
345,1,huanggua_zhangwenna,CsGy2G004180.1,155,72855,7,7,6,6,0.42,"| Lipoxygenase | Chr2:2820363-2833879 REVERSE LENGTH=655 |"
346,1,huanggua_zhangwenna,CsGy7G007260.1,155,79037,1,1,1,1,0.06,"| pentatricopeptide repeat-containing protein At2g15690 | Chr7:5226349-5228415 REVERSE LENGTH=688 |"
347,1,huanggua_zhangwenna,CsGy5G026070.1,155,41023,6,6,5,5,0.67,"| phosphoglucan phosphatase DSP4, amyloplastic | Chr5:30127377-30133316 FORWARD LENGTH=360 |"
348,1,huanggua_zhangwenna,CsGy3G029370.1,154,35039,4,4,3,3,0.43,"| RP non-ATPase subunit 8A | Chr3:29890516-29894037 FORWARD LENGTH=310 |"
349,1,huanggua_zhangwenna,CsGy3G031100.1,154,152486,7,7,7,7,0.22,"| ABC transporter B family member 1 | Chr3:30892315-30898279 REVERSE LENGTH=1383 |"
350,1,huanggua_zhangwenna,CsGy3G030770.1,153,69975,6,6,4,4,0.27,"| DEAD-box ATP-dependent RNA helicase 57 | Chr3:30668324-30671730 REVERSE LENGTH=616 |"
351,1,huanggua_zhangwenna,CsGy4G018350.1,153,58486,7,7,7,7,0.66,"| Carbamoyl-phosphate synthase large chain | Chr4:23906127-23917243 FORWARD LENGTH=530 |"
352,1,huanggua_zhangwenna,CsGy5G009410.1,153,56062,8,8,6,6,0.57,"| Elongation factor | Chr5:7935303-7939116 REVERSE LENGTH=505 |"
353,1,huanggua_zhangwenna,CsGy7G000900.1,153,49752,6,6,6,6,0.67,"| probable 26S proteasome non-ATPase regulatory subunit 3 | Chr7:945195-948221 REVERSE LENGTH=431 |"
353,2,huanggua_zhangwenna,CsGy6G005920.1,145,51645,7,7,7,7,0.77,"| Probable 26S proteasome non-ATPase regulatory subunit 3 | Chr6:5245650-5249084 REVERSE LENGTH=455 |"
354,1,huanggua_zhangwenna,CsGy4G009560.1,153,28458,4,4,3,3,0.56,"| MADS-box transcription factor | Chr4:7996747-8004182 REVERSE LENGTH=246 |"
355,1,huanggua_zhangwenna,CsGy6G013150.1,151,22600,4,4,2,2,0.45,"| protein disulfide isomerase-like 2-3 | Chr6:11545799-11546965 FORWARD LENGTH=207 |"
356,1,huanggua_zhangwenna,CsGy1G008500.1,151,43656,2,2,1,1,0.10,"| Anthranilate phosphoribosyltransferase | Chr1:5363609-5366754 FORWARD LENGTH=412 |"
357,1,huanggua_zhangwenna,CsGy2G020670.1,151,95066,4,4,4,4,0.20,"| Chaperone protein HtpG | Chr2:29565578-29570095 FORWARD LENGTH=828 |"
358,1,huanggua_zhangwenna,CsGy4G018950.1,150,58305,5,5,3,3,0.24,"| anaphase-promoting complex subunit 6 | Chr4:24885829-24902744 REVERSE LENGTH=496 |"
359,1,huanggua_zhangwenna,CsGy1G029840.1,150,47730,2,2,2,2,0.19,"| Set1/Ash2 histone methyltransferase complex subunit ASH2 | Chr1:27938194-27941012 FORWARD LENGTH=433 |"
360,1,huanggua_zhangwenna,CsGy3G031430.1,149,23501,5,5,3,3,0.71,"| Ras-related protein Rab-18-B | Chr3:31016718-31018510 REVERSE LENGTH=210 |"
360,2,huanggua_zhangwenna,CsGy2G015800.1,104,23813,3,3,2,2,0.42,"| Ras-related protein Rab-18 | Chr2:15762313-15766014 FORWARD LENGTH=209 |"
360,3,huanggua_zhangwenna,CsGy3G002270.1,87,22693,3,3,2,2,0.45,"| Ras-related protein Rab-1A | Chr3:1771401-1775017 FORWARD LENGTH=202 |"
360,4,huanggua_zhangwenna,CsGy3G006510.1,79,21696,3,3,2,2,0.47,"| Ras-related protein Rab-1A | Chr3:5538577-5540905 REVERSE LENGTH=191 |"
361,1,huanggua_zhangwenna,CsGy7G010300.1,149,42424,3,3,2,2,0.22,"| Phosphoglycerate kinase | Chr7:12962837-12965392 FORWARD LENGTH=401 |"
362,1,huanggua_zhangwenna,CsGy4G001820.1,149,50407,3,3,2,2,0.18,"| COBW domain-containing protein 1-like | Chr4:1098303-1102038 FORWARD LENGTH=451 |"
363,1,huanggua_zhangwenna,CsGy2G009600.1,149,80246,3,3,1,1,0.05,"| Methylenetetrahydrofolate reductase | Chr2:9053926-9058847 FORWARD LENGTH=706 |"
364,1,huanggua_zhangwenna,CsGy1G032490.1,149,26095,3,3,2,2,0.38,"| Reductase | Chr1:32157223-32159615 REVERSE LENGTH=244 |"
365,1,huanggua_zhangwenna,CsGy5G018920.1,148,64242,4,4,4,4,0.30,"| Endoglucanase | Chr5:25355804-25360672 REVERSE LENGTH=573 |"
366,1,huanggua_zhangwenna,CsGy1G006860.1,147,57967,6,6,5,5,0.44,"| T-complex protein 1 subunit delta | Chr1:4398458-4400059 REVERSE LENGTH=533 |"
367,1,huanggua_zhangwenna,CsGy7G008860.1,147,80073,4,4,3,3,0.17,"| hypothetical protein | Chr7:10917464-10920144 FORWARD LENGTH=731 |"
368,1,huanggua_zhangwenna,CsGy2G017700.1,147,34517,5,5,3,3,0.44,"| 3-oxoacyl-[acyl-carrier-protein] reductase 4 | Chr2:27607643-27611187 REVERSE LENGTH=329 |"
369,1,huanggua_zhangwenna,CsGy7G000980.1,146,54363,9,9,5,5,0.48,"| V-type ATP synthase beta chain | Chr7:1016818-1022345 FORWARD LENGTH=488 |"
370,1,huanggua_zhangwenna,CsGy6G014760.1,145,66239,2,2,2,2,0.14,"| anaphase-promoting complex subunit 7 | Chr6:12916801-12924026 FORWARD LENGTH=585 |"
371,1,huanggua_zhangwenna,CsGy7G019410.1,145,107173,5,5,5,5,0.22,"| N-alpha-acetyltransferase 15, NatA auxiliary subunit | Chr7:21983674-21998974 REVERSE LENGTH=933 |"
372,1,huanggua_zhangwenna,CsGy1G013920.1,145,15812,6,6,2,2,0.69,"| Histone H2B | Chr1:9567802-9568230 REVERSE LENGTH=142 |"
373,1,huanggua_zhangwenna,CsGy4G019340.1,145,18305,4,4,2,2,0.58,"| 60S ribosomal protein L35a-1-like | Chr4:25625339-25627982 FORWARD LENGTH=157 |"
374,1,huanggua_zhangwenna,CsGy6G025190.1,145,76990,3,3,2,2,0.12,"| Probable UDP-N-acetylglucosamine--peptide N-acetylglucosaminyltransferase SPINDLY | Chr6:24807399-24816151 FORWARD LENGTH=674 |"
375,1,huanggua_zhangwenna,CsGy6G012230.1,144,113080,8,8,7,7,0.30,"| AP-2 complex subunit alpha | Chr6:10617912-10632529 FORWARD LENGTH=1006 |"
376,1,huanggua_zhangwenna,CsGy1G023820.1,144,53534,4,4,3,3,0.27,"| Transcription initiation factor TFIID subunit 15b | Chr1:22524344-22527886 FORWARD LENGTH=537 |"
377,1,huanggua_zhangwenna,CsGy2G007700.1,144,178784,5,5,5,5,0.13,"| Transcription elongation factor spt6 | Chr2:6308569-6320192 REVERSE LENGTH=1582 |"
378,1,huanggua_zhangwenna,CsGy7G007660.1,144,65492,5,5,3,3,0.21,"| phospholipase A-2-activating protein | Chr7:5510790-5528155 FORWARD LENGTH=578 |"
379,1,huanggua_zhangwenna,CsGy1G005780.1,143,231898,7,7,4,4,0.08,"| DExH-box ATP-dependent RNA helicase DExH14 | Chr1:3768833-3792040 REVERSE LENGTH=2031 |"
380,1,huanggua_zhangwenna,CsGy3G010200.1,143,23498,6,6,3,3,1.04,"| Ribosomal protein L5 | Chr3:8092495-8093894 FORWARD LENGTH=203 |"
381,1,huanggua_zhangwenna,CsGy2G012130.1,143,101456,4,4,4,4,0.18,"| Coatomer subunit gamma | Chr2:12090484-12100171 FORWARD LENGTH=905 |"
381,2,huanggua_zhangwenna,CsGy7G010820.1,142,101914,2,2,2,2,0.09,"| Coatomer subunit gamma | Chr7:13689931-13696354 FORWARD LENGTH=910 |"
382,1,huanggua_zhangwenna,CsGy3G003580.1,142,162408,6,6,6,6,0.17,"| DNA-directed RNA polymerase subunit | Chr3:2883995-2897875 REVERSE LENGTH=1428 |"
383,1,huanggua_zhangwenna,CsGy5G019910.1,142,38100,4,4,3,3,0.39,"| ribosomal RNA small subunit methyltransferase J | Chr5:26180147-26185273 FORWARD LENGTH=340 |"
384,1,huanggua_zhangwenna,CsGy4G017880.1,142,41612,3,3,2,2,0.22,"| Nascent polypeptide-associated complex subunit alpha-like protein | Chr4:23044189-23049661 REVERSE LENGTH=383 |"
385,1,huanggua_zhangwenna,CsGy4G022220.1,140,34611,4,4,3,3,0.44,"| 26S proteasome non-ATPase regulatory subunit 14 homolog | Chr4:28759240-28762209 FORWARD LENGTH=309 |"
385,2,huanggua_zhangwenna,CsGy4G022230.1,121,34639,4,4,3,3,0.44,"| 26S proteasome non-ATPase regulatory subunit 14 homolog | Chr4:28763128-28766207 FORWARD LENGTH=309 |"
386,1,huanggua_zhangwenna,CsGy6G022030.1,139,86321,4,4,4,4,0.22,"| Glutamyl-tRNA(Gln) amidotransferase subunit A | Chr6:22594677-22604408 FORWARD LENGTH=790 |"
387,1,huanggua_zhangwenna,CsGy6G021110.1,139,19180,5,5,4,4,1.38,"| Glutathione peroxidase | Chr6:21799728-21802432 FORWARD LENGTH=170 |"
388,1,huanggua_zhangwenna,CsGy5G000320.1,138,97454,6,6,5,5,0.24,"| Importin subunit beta-1 | Chr5:170297-173005 FORWARD LENGTH=871 |"
389,1,huanggua_zhangwenna,CsGy4G001940.1,138,54975,5,5,5,5,0.47,"| Chaperone DnaJ | Chr4:1145360-1152598 REVERSE LENGTH=505 |"
390,1,huanggua_zhangwenna,CsGy7G015080.1,138,59081,5,5,3,3,0.24,"| Guanine nucleotide-binding protein subunit beta-like protein | Chr7:19067570-19069156 REVERSE LENGTH=528 |"
391,1,huanggua_zhangwenna,CsGy1G000820.1,138,66930,4,4,4,4,0.29,"| Elongator complex protein 3 | Chr1:486327-489708 REVERSE LENGTH=586 |"
392,1,huanggua_zhangwenna,CsGy1G028540.1,137,30092,5,5,3,3,0.52,"| Mitochondrial substrate carrier family protein | Chr1:26711729-26715517 REVERSE LENGTH=279 |"
393,1,huanggua_zhangwenna,CsGy3G003420.1,137,51990,1,1,1,1,0.08,"| 3-hydroxy-3-methylglutaryl coenzyme A synthase | Chr3:2730070-2734311 REVERSE LENGTH=466 |"
394,1,huanggua_zhangwenna,CsGy7G017210.1,136,44400,3,3,3,3,0.33,"| photosystem II stability/assembly factor HCF136, chloroplastic | Chr7:20584456-20588437 FORWARD LENGTH=406 |"
395,1,huanggua_zhangwenna,CsGy7G005820.1,136,30237,7,7,3,3,0.52,"| Phloem filament protein | Chr7:4312304-4316878 FORWARD LENGTH=273 |"
396,1,huanggua_zhangwenna,CsGy5G001850.1,135,73076,7,7,4,4,0.26,"| Chaperone protein DnaK | Chr5:1156844-1160288 FORWARD LENGTH=661 |"
397,1,huanggua_zhangwenna,CsGy1G032440.1,135,17341,3,3,2,2,0.62,"| peroxiredoxin-2B-like | Chr1:32065637-32067648 REVERSE LENGTH=162 |"
398,1,huanggua_zhangwenna,CsGy3G028560.1,135,18659,5,5,3,3,0.96,"| Homeobox-leucine zipper protein ATHB-5 | Chr3:29460316-29463817 REVERSE LENGTH=163 |"
399,1,huanggua_zhangwenna,CsGy4G005750.1,134,20051,4,4,3,3,0.87,"| 40S ribosomal protein S10-2 | Chr4:4118424-4120320 REVERSE LENGTH=182 |"
400,1,huanggua_zhangwenna,CsGy6G008280.1,134,25882,4,4,3,3,0.63,"| COP9 signalosome complex subunit 7 isoform X1 | Chr6:6881009-6888912 REVERSE LENGTH=226 |"
401,1,huanggua_zhangwenna,CsGy1G014220.1,134,31379,6,6,4,4,0.71,"| eukaryotic translation initiation factor 2 subunit beta | Chr1:9953819-9959991 FORWARD LENGTH=277 |"
402,1,huanggua_zhangwenna,CsGy7G007610.1,134,54132,6,6,5,5,0.48,"| allene oxide synthase 3-like | Chr7:5472277-5473796 FORWARD LENGTH=478 |"
403,1,huanggua_zhangwenna,CsGy6G034040.1,133,28403,6,6,4,4,0.81,"| stem-specific protein TSJT1-like | Chr6:30457825-30459075 REVERSE LENGTH=256 |"
404,1,huanggua_zhangwenna,CsGy1G028970.1,133,12474,4,4,2,2,0.94,"| 60S ribosomal protein L30 | Chr1:26984638-26986011 FORWARD LENGTH=111 |"
405,1,huanggua_zhangwenna,CsGy2G009650.1,133,83983,4,4,4,4,0.22,"| SNARE-interacting protein KEULE isoform X1 | Chr2:9134145-9148070 FORWARD LENGTH=736 |"
406,1,huanggua_zhangwenna,CsGy2G016500.1,133,87127,4,4,4,4,0.21,"| Periplasmic beta-glucosidase | Chr2:20828106-20833692 FORWARD LENGTH=783 |"
407,1,huanggua_zhangwenna,CsGy4G011780.1,133,54641,5,5,5,5,0.47,"| Pyruvate kinase | Chr4:11786093-11788972 FORWARD LENGTH=500 |"
408,1,huanggua_zhangwenna,CsGy3G039040.1,132,20844,3,3,2,2,0.49,"| 60S ribosomal protein L28-2-like | Chr3:36767031-36768634 REVERSE LENGTH=186 |"
409,1,huanggua_zhangwenna,CsGy4G020050.1,132,44586,3,3,2,2,0.21,"| Obg-like ATPase 1 | Chr4:26930702-26940294 FORWARD LENGTH=408 |"
410,1,huanggua_zhangwenna,CsGy1G026290.1,132,21074,5,5,4,4,1.21,"| trafficking protein particle complex subunit 6B | Chr1:24943788-24946550 REVERSE LENGTH=183 |"
411,1,huanggua_zhangwenna,CsGy1G027570.1,132,40193,9,9,3,3,0.37,"| Serine/threonine-protein kinase 25 | Chr1:25999906-26002683 REVERSE LENGTH=355 |"
412,1,huanggua_zhangwenna,CsGy3G037970.1,132,41430,2,2,2,2,0.23,"| dual specificity protein phosphatase 12-like | Chr3:35746678-35752622 REVERSE LENGTH=365 |"
413,1,huanggua_zhangwenna,CsGy4G019690.1,132,82003,4,4,3,3,0.17,"| fructokinase-like 2, chloroplastic | Chr4:26376176-26387866 REVERSE LENGTH=729 |"
414,1,huanggua_zhangwenna,CsGy2G011550.1,131,208119,6,6,3,3,0.06,"| RING/FYVE/PHD zinc finger superfamily protein | Chr2:11518097-11537122 REVERSE LENGTH=1868 |"
415,1,huanggua_zhangwenna,CsGy1G026840.1,131,45850,3,3,3,3,0.32,"| protein IQ-DOMAIN 14-like | Chr1:25330995-25332384 FORWARD LENGTH=410 |"
416,1,huanggua_zhangwenna,CsGy5G020380.1,131,42763,3,3,3,3,0.34,"| transcription termination factor MTERF5, chloroplastic-like | Chr5:26502482-26504472 FORWARD LENGTH=378 |"
417,1,huanggua_zhangwenna,CsGy3G027290.1,131,121527,4,4,3,3,0.11,"| protein transport protein SEC31 homolog B | Chr3:28400104-28410872 REVERSE LENGTH=1112 |"
418,1,huanggua_zhangwenna,CsGy5G022040.1,130,29881,4,4,3,3,0.53,"| signal recognition particle receptor subunit beta-like | Chr5:27625084-27627128 FORWARD LENGTH=266 |"
419,1,huanggua_zhangwenna,CsGy5G003890.1,130,66386,2,2,1,1,0.07,"| Monocopper oxidase family protein | Chr5:2563869-2567726 REVERSE LENGTH=592 |"
420,1,huanggua_zhangwenna,CsGy5G004180.1,130,37913,2,2,2,2,0.25,"| Pectinesterase | Chr5:2790221-2794667 FORWARD LENGTH=338 |"
421,1,huanggua_zhangwenna,CsGy6G028390.1,130,16717,8,8,3,3,1.10,"| 60S ribosomal protein L26-1 | Chr6:27298526-27298966 FORWARD LENGTH=146 |"
422,1,huanggua_zhangwenna,CsGy1G027970.1,130,76781,2,2,2,2,0.12,"| Subtilisin-like protease | Chr1:26261903-26264416 FORWARD LENGTH=711 |"
423,1,huanggua_zhangwenna,CsGy1G005840.1,130,17368,1,1,1,1,0.27,"| glycine-rich RNA-binding protein 3, mitochondrial-like | Chr1:3818966-3819868 REVERSE LENGTH=173 |"
424,1,huanggua_zhangwenna,CsGy2G003400.1,130,62995,3,3,2,2,0.14,"| probable nucleolar protein 5-2 | Chr2:2265191-2268124 FORWARD LENGTH=563 |"
425,1,huanggua_zhangwenna,CsGy7G012310.1,129,59068,5,5,4,4,0.33,"| protein ROOT PRIMORDIUM DEFECTIVE 1 | Chr7:15775384-15776910 REVERSE LENGTH=508 |"
426,1,huanggua_zhangwenna,CsGy5G020930.1,129,28224,5,5,2,2,0.35,"| Chlorophyll a-b binding protein, chloroplastic | Chr5:26814610-26820145 REVERSE LENGTH=257 |"
427,1,huanggua_zhangwenna,CsGy7G016690.1,128,131696,4,4,4,4,0.14,"| nodal modulator 3 | Chr7:20213388-20231646 FORWARD LENGTH=1199 |"
428,1,huanggua_zhangwenna,CsGy5G023170.1,128,30041,8,8,4,4,0.75,"| Ribosomal protein S4 | Chr5:28316130-28317840 REVERSE LENGTH=262 |"
429,1,huanggua_zhangwenna,CsGy4G023080.1,128,112462,3,3,2,2,0.08,"| Calcium-transporting ATPase | Chr4:29271706-29276663 REVERSE LENGTH=1020 |"
430,1,huanggua_zhangwenna,CsGy5G027130.1,127,218093,10,10,8,8,0.17,"| E3 ubiquitin-protein ligase KEG | Chr5:30806985-30826789 REVERSE LENGTH=1923 |"
431,1,huanggua_zhangwenna,CsGy1G000580.1,127,43063,4,4,3,3,0.34,"| SNF1-related protein kinase regulatory subunit gamma-1 | Chr1:323583-325968 REVERSE LENGTH=385 |"
432,1,huanggua_zhangwenna,CsGy1G006180.1,127,19295,3,3,3,3,0.91,"| H/ACA ribonucleoprotein complex subunit 2-like protein | Chr1:4009699-4010978 FORWARD LENGTH=171 |"
433,1,huanggua_zhangwenna,CsGy1G029320.1,127,72660,3,3,2,2,0.12,"| UPF0061 protein azo1574 | Chr1:27403343-27413030 FORWARD LENGTH=649 |"
434,1,huanggua_zhangwenna,CsGy6G006940.1,127,41515,4,4,3,3,0.36,"| S-(hydroxymethyl)glutathione dehydrogenase | Chr6:5974451-5981724 FORWARD LENGTH=379 |"
435,1,huanggua_zhangwenna,CsGy4G011370.1,127,69175,7,7,4,4,0.28,"| RNAse l inhibitor protein 2 | Chr4:10854420-10858793 FORWARD LENGTH=605 |"
436,1,huanggua_zhangwenna,CsGy5G024760.1,126,20970,5,5,3,3,1.22,"| Ribulose bisphosphate carboxylase small chain, chloroplastic | Chr5:29299629-29300392 FORWARD LENGTH=185 |"
437,1,huanggua_zhangwenna,CsGy6G004910.1,126,36116,5,5,3,3,0.42,"| serine decarboxylase | Chr6:4536223-4539262 REVERSE LENGTH=321 |"
438,1,huanggua_zhangwenna,CsGy4G018550.1,126,30466,3,3,3,3,0.51,"| Serine/threonine protein kinase | Chr4:24150424-24152936 FORWARD LENGTH=260 |"
438,2,huanggua_zhangwenna,CsGy2G011720.1,56,41669,2,2,2,2,0.22,"| serine/threonine-protein kinase SRK2E-like | Chr2:11712494-11717394 FORWARD LENGTH=361 |"
439,1,huanggua_zhangwenna,CsGy1G024920.1,126,113795,7,7,6,6,0.25,"| Protein transport protein Sec24-like protein | Chr1:23905433-23917361 REVERSE LENGTH=1031 |"
440,1,huanggua_zhangwenna,CsGy1G017040.1,125,93931,5,5,5,5,0.25,"| CCR4-NOT transcription complex subunit 10 | Chr1:14767279-14779686 FORWARD LENGTH=853 |"
441,1,huanggua_zhangwenna,CsGy2G011740.1,125,48642,3,3,3,3,0.30,"| N-acetyl-gamma-glutamyl-phosphate reductase | Chr2:11723565-11727118 FORWARD LENGTH=434 |"
442,1,huanggua_zhangwenna,CsGy5G007670.1,125,12945,2,2,2,2,0.89,"| 60S ribosomal protein L35a-1 | Chr5:5397878-5398555 FORWARD LENGTH=112 |"
443,1,huanggua_zhangwenna,CsGy0G000610.1,125,26868,3,3,2,2,0.37,"| ribosome biogenesis protein BRX1-like | Chr0:8815813-8817659 REVERSE LENGTH=228 |"
444,1,huanggua_zhangwenna,CsGy3G018610.1,124,62467,4,4,3,3,0.23,"| Proline--tRNA ligase | Chr3:14751374-14758927 REVERSE LENGTH=555 |"
445,1,huanggua_zhangwenna,CsGy7G021710.1,124,107908,4,4,4,4,0.17,"| DNA-directed RNA polymerase subunit beta | Chr7:23723887-23750030 FORWARD LENGTH=945 |"
446,1,huanggua_zhangwenna,CsGy3G027760.1,124,73242,4,4,3,3,0.19,"| Putative serine/threonine-protein kinase | Chr3:28811682-28815095 FORWARD LENGTH=659 |"
447,1,huanggua_zhangwenna,CsGy1G001270.1,123,97276,5,5,4,4,0.19,"| ATP-dependent zinc metalloprotease FtsH | Chr1:749388-754406 REVERSE LENGTH=869 |"
448,1,huanggua_zhangwenna,CsGy7G010830.1,123,41544,3,3,3,3,0.36,"| Guanine nucleotide-binding protein subunit beta-2 | Chr7:13700405-13703970 REVERSE LENGTH=377 |"
449,1,huanggua_zhangwenna,CsGy3G026070.1,123,58491,2,2,2,2,0.16,"| ATP-dependent RNA helicase | Chr3:26831103-26836700 FORWARD LENGTH=521 |"
450,1,huanggua_zhangwenna,CsGy4G015270.1,123,45180,3,3,1,1,0.10,"| chlorophyll synthase, chloroplastic | Chr4:20012830-20017771 FORWARD LENGTH=414 |"
451,1,huanggua_zhangwenna,CsGy3G003710.1,123,27692,3,3,2,2,0.35,"| DNA-directed RNA polymerase III subunit rpc6-like | Chr3:3032093-3032824 FORWARD LENGTH=243 |"
452,1,huanggua_zhangwenna,CsGy3G035570.1,123,85067,4,4,3,3,0.16,"| 5-methyltetrahydropteroyltriglutamate--homocysteine methyltransferase | Chr3:34051698-34055517 REVERSE LENGTH=765 |"
453,1,huanggua_zhangwenna,CsGy3G014210.1,123,73188,4,4,3,3,0.19,"| GTPase obg | Chr3:10554152-10559162 FORWARD LENGTH=662 |"
454,1,huanggua_zhangwenna,CsGy7G016800.1,122,25532,2,2,2,2,0.39,"| DNA-directed RNA polymerase III subunit RPC8 | Chr7:20330770-20333514 REVERSE LENGTH=226 |"
455,1,huanggua_zhangwenna,CsGy6G003970.1,122,23932,6,6,3,3,0.69,"| AMMECR1 family | Chr6:3720356-3726927 REVERSE LENGTH=209 |"
456,1,huanggua_zhangwenna,CsGy1G029270.1,122,40772,2,2,1,1,0.23,"| enoyl-[acyl-carrier-protein] reductase [NADH], chloroplastic-like | Chr1:27371130-27374095 FORWARD LENGTH=387 |"
457,1,huanggua_zhangwenna,CsGy4G007510.1,122,25763,2,2,2,2,0.38,"| heme-binding protein 2 | Chr4:5581404-5584553 REVERSE LENGTH=230 |"
458,1,huanggua_zhangwenna,CsGy6G014690.1,121,91735,5,5,3,3,0.15,"| cullin-1 | Chr6:12876084-12881238 FORWARD LENGTH=782 |"
459,1,huanggua_zhangwenna,CsGy1G000480.1,121,62849,5,5,4,4,0.31,"| CBS domain-containing protein | Chr1:250461-254862 FORWARD LENGTH=574 |"
460,1,huanggua_zhangwenna,CsGy4G014950.1,121,32665,5,5,4,4,0.67,"| mitochondrial uncoupling protein 1 | Chr4:19635022-19638212 FORWARD LENGTH=304 |"
461,1,huanggua_zhangwenna,CsGy1G005770.1,120,63504,7,7,4,4,0.31,"| Probable tRNA pseudouridine synthase B | Chr1:3765491-3767194 REVERSE LENGTH=567 |"
462,1,huanggua_zhangwenna,CsGy1G005050.1,120,124551,3,3,3,3,0.11,"| protein argonaute 1 | Chr1:3400713-3412387 REVERSE LENGTH=1136 |"
463,1,huanggua_zhangwenna,CsGy7G016600.1,120,13740,1,1,1,1,0.35,"| calvin cycle protein CP12-1, chloroplastic-like | Chr7:20168614-20168991 REVERSE LENGTH=125 |"
464,1,huanggua_zhangwenna,CsGy6G028780.1,119,161960,3,3,2,2,0.05,"| Branched-chain-amino-acid aminotransferase | Chr6:27576849-27591785 REVERSE LENGTH=1401 |"
465,1,huanggua_zhangwenna,CsGy2G002380.1,119,93630,3,3,3,3,0.15,"| ENHANCED DISEASE RESISTANCE protein (DUF1336) | Chr2:1553139-1575644 FORWARD LENGTH=822 |"
466,1,huanggua_zhangwenna,CsGy7G011040.1,119,56713,6,6,4,4,0.35,"| Calcium-dependent protein kinase 11 | Chr7:13947109-13958000 REVERSE LENGTH=501 |"
467,1,huanggua_zhangwenna,CsGy7G011390.1,118,45543,6,6,4,4,0.45,"| Tyrosine-protein phosphatase non-receptor type 20 | Chr7:14396158-14404488 REVERSE LENGTH=405 |"
468,1,huanggua_zhangwenna,CsGy6G002610.1,118,48664,5,5,3,3,0.30,"| transducin family protein / WD-40 repeat family protein | Chr6:1970928-1982827 FORWARD LENGTH=446 |"
469,1,huanggua_zhangwenna,CsGy4G018130.1,118,77977,7,7,5,5,0.31,"| DNA gyrase subunit B | Chr4:23444406-23467892 REVERSE LENGTH=691 |"
470,1,huanggua_zhangwenna,CsGy6G029400.1,118,32181,2,2,1,1,0.14,"| GLABRA2 expression modulator-like | Chr6:28032601-28037114 REVERSE LENGTH=294 |"
471,1,huanggua_zhangwenna,CsGy5G008750.1,117,32727,2,2,2,2,0.29,"| 40S ribosomal protein S26 | Chr5:6756112-6781390 REVERSE LENGTH=294 |"
472,1,huanggua_zhangwenna,CsGy4G021100.1,117,111036,3,3,3,3,0.12,"| Leucine-rich repeat transmembrane protein kinase | Chr4:27779911-27790016 REVERSE LENGTH=1007 |"
473,1,huanggua_zhangwenna,CsGy7G002850.1,117,54507,3,3,2,2,0.17,"| DDB1- and CUL4-associated factor 13 | Chr7:2259765-2264583 REVERSE LENGTH=474 |"
474,1,huanggua_zhangwenna,CsGy3G016780.1,116,22149,1,1,1,1,0.21,"| DNA-directed RNA polymerases II, IV and V subunit 6A | Chr3:12469664-12472500 REVERSE LENGTH=192 |"
475,1,huanggua_zhangwenna,CsGy3G001140.1,115,45296,2,2,1,1,0.10,"| 26S proteasome non-ATPase regulatory subunit 13 homolog A | Chr3:842092-845927 FORWARD LENGTH=393 |"
476,1,huanggua_zhangwenna,CsGy5G026850.1,115,37457,5,5,2,2,0.25,"| Annexin 11 | Chr5:30633162-30635844 FORWARD LENGTH=323 |"
477,1,huanggua_zhangwenna,CsGy1G023950.1,115,31274,3,3,2,2,0.31,"| glycine-rich protein | Chr1:22671567-22673877 REVERSE LENGTH=280 |"
478,1,huanggua_zhangwenna,CsGy1G027050.1,115,128526,3,3,2,2,0.07,"| protein PLASTID MOVEMENT IMPAIRED 1-RELATED 1 | Chr1:25479258-25482827 REVERSE LENGTH=1155 |"
479,1,huanggua_zhangwenna,CsGy5G019930.1,115,55800,5,5,4,4,0.35,"| Pyruvate kinase | Chr5:26197563-26200641 FORWARD LENGTH=510 |"
480,1,huanggua_zhangwenna,CsGy3G021710.1,115,82022,4,4,4,4,0.23,"| heat shock 70 kDa protein 16 | Chr3:19896412-19901234 REVERSE LENGTH=727 |"
481,1,huanggua_zhangwenna,CsGy6G032170.1,115,20923,2,2,1,1,0.22,"| trafficking protein particle complex subunit 11 | Chr6:29512305-29513070 REVERSE LENGTH=185 |"
482,1,huanggua_zhangwenna,CsGy3G030130.1,114,235067,3,3,2,2,0.04,"| E3 ubiquitin-protein ligase | Chr3:30257863-30269695 FORWARD LENGTH=2063 |"
483,1,huanggua_zhangwenna,CsGy3G024360.1,114,31814,5,5,3,3,0.49,"| Succinate dehydrogenase [ubiquinone] iron-sulfur subunit, mitochondrial | Chr3:24383808-24386500 FORWARD LENGTH=277 |"
484,1,huanggua_zhangwenna,CsGy5G001640.1,113,54301,3,3,2,2,0.17,"| plant UBX domain-containing protein 10 | Chr5:1009586-1014391 REVERSE LENGTH=494 |"
485,1,huanggua_zhangwenna,CsGy5G021890.1,113,49198,3,3,3,3,0.29,"| AP-1 complex subunit mu-2 | Chr5:27523941-27527831 FORWARD LENGTH=428 |"
486,1,huanggua_zhangwenna,CsGy4G010330.1,113,122074,5,5,4,4,0.15,"| Cellulose synthase | Chr4:9069221-9074298 REVERSE LENGTH=1078 |"
486,2,huanggua_zhangwenna,CsGy3G041540.1,58,122129,4,4,3,3,0.11,"| Cellulose synthase | Chr3:38801947-38807898 REVERSE LENGTH=1069 |"
487,1,huanggua_zhangwenna,CsGy6G021960.1,113,22527,2,2,2,2,0.45,"| Protein Mpv17 | Chr6:22534652-22535809 REVERSE LENGTH=201 |"
488,1,huanggua_zhangwenna,CsGy3G014790.1,113,92557,5,5,5,5,0.26,"| Acyl-CoA dehydrogenase | Chr3:10872047-10878452 REVERSE LENGTH=830 |"
489,1,Student_Contaminants,Ubiquitin,113,8560,4,4,1,1,0.61," "
490,1,huanggua_zhangwenna,CsGy6G003550.1,113,120281,3,3,3,3,0.11,"| ATP-dependent zinc metalloprotease FtsH 1 | Chr6:3265196-3274168 REVERSE LENGTH=1080 |"
491,1,huanggua_zhangwenna,CsGy2G022690.1,113,37308,3,3,3,3,0.40,"| Acetylglutamate kinase | Chr2:30946141-30947199 FORWARD LENGTH=352 |"
492,1,huanggua_zhangwenna,CsGy3G043820.1,112,83666,3,3,3,3,0.16,"| transcription factor IWS1 | Chr3:40627698-40635989 REVERSE LENGTH=739 |"
493,1,huanggua_zhangwenna,CsGy4G004950.1,112,78932,3,3,3,3,0.17,"| DNA-directed RNA polymerase III subunit RPC5 isoform X1 | Chr4:3512104-3519670 REVERSE LENGTH=702 |"
494,1,huanggua_zhangwenna,CsGy5G030410.1,112,30423,3,3,3,3,0.51,"| Rieske_2 domain-containing protein | Chr5:33465122-33466814 FORWARD LENGTH=277 |"
495,1,huanggua_zhangwenna,CsGy4G018820.1,111,78726,3,3,2,2,0.11,"| Kinase superfamily protein isoform 2 | Chr4:24708898-24718289 FORWARD LENGTH=696 |"
496,1,huanggua_zhangwenna,CsGy3G001920.1,111,137385,5,5,4,4,0.13,"| regulator of nonsense transcripts 1 homolog | Chr3:1479180-1488892 FORWARD LENGTH=1241 |"
497,1,huanggua_zhangwenna,CsGy5G025830.1,111,44810,1,1,1,1,0.10,"| protein trichome birefringence-like 36 | Chr5:29896234-29898129 REVERSE LENGTH=378 |"
498,1,huanggua_zhangwenna,CsGy6G026280.1,111,32049,3,3,2,2,0.30,"| ribonuclease P protein subunit p25-like protein isoform X2 | Chr6:25835306-25838852 REVERSE LENGTH=294 |"
499,1,huanggua_zhangwenna,CsGy1G029820.1,111,23811,5,5,2,2,0.42,"| 60S ribosomal protein L13a-4 | Chr1:27920250-27921676 REVERSE LENGTH=206 |"
500,1,huanggua_zhangwenna,CsGy7G005170.1,110,118226,3,3,2,2,0.07,"| calmodulin-binding transcription activator 2 isoform X2 | Chr7:3855869-3869001 FORWARD LENGTH=1054 |"
501,1,huanggua_zhangwenna,CsGy3G021550.1,110,21442,3,3,2,2,0.48,"| Protein LIGHT-DEPENDENT SHORT HYPOCOTYLS 6 | Chr3:19609564-19610602 REVERSE LENGTH=188 |"
501,2,huanggua_zhangwenna,CsGy1G021780.1,110,21759,3,3,2,2,0.47,"| protein LIGHT-DEPENDENT SHORT HYPOCOTYLS 10-like | Chr1:20480822-20481397 REVERSE LENGTH=191 |"
502,1,huanggua_zhangwenna,CsGy7G009800.1,110,102222,7,7,7,7,0.34,"| probable RNA helicase SDE3 | Chr7:12439189-12442694 FORWARD LENGTH=886 |"
503,1,huanggua_zhangwenna,CsGy6G034000.1,110,61477,2,2,2,2,0.15,"| Coatomer subunit delta | Chr6:30436293-30441714 FORWARD LENGTH=560 |"
504,1,huanggua_zhangwenna,CsGy2G020190.1,109,48460,3,3,2,2,0.19,"| zingipain-2 | Chr2:29227512-29230824 REVERSE LENGTH=431 |"
505,1,huanggua_zhangwenna,CsGy2G000710.1,109,14322,4,4,1,1,0.78,"| Profilin | Chr2:454753-456137 FORWARD LENGTH=133 |"
506,1,huanggua_zhangwenna,CsGy7G017510.1,109,42768,3,3,3,3,0.34,"| Protein TAB2 homolog, chloroplastic | Chr7:20814853-20817063 REVERSE LENGTH=379 |"
507,1,huanggua_zhangwenna,CsGy2G015260.1,109,51355,5,5,5,5,0.51,"| 26S proteasome non-ATPase regulatory subunit 12 homolog A | Chr2:15200390-15205438 REVERSE LENGTH=442 |"
508,1,huanggua_zhangwenna,CsGy5G026360.1,109,65455,3,3,3,3,0.21,"| vacuolar protein-sorting-associated protein 33 homolog | Chr5:30319143-30326507 FORWARD LENGTH=577 |"
509,1,huanggua_zhangwenna,CsGy4G007580.1,109,71455,2,2,2,2,0.13,"| anaphase-promoting complex subunit 5 | Chr4:5667809-5677551 FORWARD LENGTH=645 |"
510,1,huanggua_zhangwenna,CsGy5G000870.1,108,19405,2,2,2,2,0.54,"| trafficking protein particle complex subunit 1 | Chr5:488605-490760 REVERSE LENGTH=169 |"
511,1,huanggua_zhangwenna,CsGy4G011240.1,108,89371,4,4,4,4,0.21,"| dynamin-related protein 3A-like | Chr4:10546597-10559465 FORWARD LENGTH=807 |"
512,1,huanggua_zhangwenna,CsGy2G013360.1,108,64133,4,4,3,3,0.22,"| Subtilisin-like protease | Chr2:13110829-13113144 FORWARD LENGTH=605 |"
513,1,huanggua_zhangwenna,CsGy1G021060.1,107,29366,5,5,5,5,1.04,"| Urease accessory protein UreG | Chr1:19763388-19766867 REVERSE LENGTH=268 |"
514,1,huanggua_zhangwenna,CsGy1G015070.1,107,184813,4,4,3,3,0.07,"| sister chromatid cohesion protein PDS5 homolog A isoform X1 | Chr1:10959209-10993860 REVERSE LENGTH=1637 |"
515,1,huanggua_zhangwenna,CsGy5G001970.1,107,49064,3,3,2,2,0.19,"| probable polygalacturonase | Chr5:1254692-1257693 FORWARD LENGTH=445 |"
516,1,huanggua_zhangwenna,CsGy4G025190.1,107,27183,2,2,2,2,0.36,"| Undecaprenyl-phosphate 4-deoxy-4-formamido-L-arabinose transferase | Chr4:30663601-30666067 REVERSE LENGTH=242 |"
517,1,huanggua_zhangwenna,CsGy2G025980.1,107,38895,4,4,3,3,0.38,"| alpha/beta-Hydrolases superfamily protein | Chr2:33501908-33504325 REVERSE LENGTH=341 |"
518,1,huanggua_zhangwenna,CsGy3G031970.1,107,36777,3,3,3,3,0.41,"| ribosome production factor 2 homolog | Chr3:31343787-31345783 REVERSE LENGTH=322 |"
519,1,huanggua_zhangwenna,CsGy4G010820.1,107,79469,2,2,2,2,0.11,"| Casein kinase | Chr4:9983576-9989611 REVERSE LENGTH=708 |"
520,1,huanggua_zhangwenna,CsGy4G008380.1,106,58907,5,5,4,4,0.33,"| Mitochondrial processing peptidase beta subunit | Chr4:6373832-6378800 REVERSE LENGTH=528 |"
521,1,huanggua_zhangwenna,CsGy1G017390.1,106,28861,2,2,2,2,0.34,"| Chlororespiratory reduction 6 | Chr1:15620087-15621800 FORWARD LENGTH=254 |"
522,1,huanggua_zhangwenna,CsGy7G007370.1,106,102956,3,3,3,3,0.13,"| exosome complex exonuclease RRP44 homolog A | Chr7:5325662-5335697 REVERSE LENGTH=911 |"
523,1,huanggua_zhangwenna,CsGy3G033640.1,105,18774,3,3,1,1,0.25,"| 60S ribosomal protein L21-1 | Chr3:32614977-32615727 FORWARD LENGTH=164 |"
524,1,huanggua_zhangwenna,CsGy6G006200.1,105,55739,3,3,3,3,0.26,"| Cytochrome P450, family 88, subfamily A, polypeptide 3 isoform 1 | Chr6:5432361-5438287 REVERSE LENGTH=484 |"
525,1,huanggua_zhangwenna,CsGy1G032070.1,105,113789,3,3,2,2,0.08,"| Cell division cycle 5-like protein | Chr1:31236917-31252633 REVERSE LENGTH=1010 |"
526,1,huanggua_zhangwenna,CsGy1G028240.1,105,26356,3,3,3,3,0.61,"| Eukaryotic translation initiation factor 3 subunit K | Chr1:26461749-26464313 FORWARD LENGTH=231 |"
527,1,huanggua_zhangwenna,CsGy6G003150.1,105,24775,2,2,1,1,0.40,"| GDT1-like protein 4 | Chr6:2590204-2594507 REVERSE LENGTH=230 |"
528,1,huanggua_zhangwenna,CsGy2G010350.1,105,52633,3,3,2,2,0.17,"| Casein kinase 1-like protein 11 | Chr2:10060649-10064629 REVERSE LENGTH=463 |"
528,2,huanggua_zhangwenna,CsGy3G011990.1,89,52309,2,2,2,2,0.18,"| Casein kinase 1-like protein 10 | Chr3:9133494-9138365 REVERSE LENGTH=461 |"
529,1,huanggua_zhangwenna,CsGy3G032880.1,104,29978,4,4,3,3,0.52,"| Peroxiredoxin family protein | Chr3:31990610-31993285 FORWARD LENGTH=273 |"
530,1,huanggua_zhangwenna,CsGy6G015830.1,104,27736,2,2,1,1,0.16,"| Proteasome subunit beta | Chr6:14844433-14846284 REVERSE LENGTH=245 |"
531,1,huanggua_zhangwenna,CsGy5G021680.1,104,70626,1,1,1,1,0.06,"| BTB/POZ domain-containing protein At1g67900 | Chr5:27372944-27375628 FORWARD LENGTH=627 |"
532,1,huanggua_zhangwenna,CsGy3G021140.1,104,45672,3,3,2,2,0.20,"| Pyruvate kinase | Chr3:19041888-19047101 FORWARD LENGTH=412 |"
533,1,huanggua_zhangwenna,CsGy2G010640.1,104,17355,1,1,1,1,0.27,"| 30S ribosomal protein S19 | Chr2:10486505-10488161 FORWARD LENGTH=153 |"
534,1,huanggua_zhangwenna,CsGy4G019950.1,103,48429,7,7,5,5,0.55,"| Magnesium-protoporphyrin IX monomethyl ester [oxidative] cyclase | Chr4:26817166-26820517 REVERSE LENGTH=415 |"
535,1,huanggua_zhangwenna,CsGy6G013020.1,103,23043,2,2,2,2,0.44,"| Tyrosine-protein phosphatase | Chr6:11311295-11314138 REVERSE LENGTH=196 |"
536,1,huanggua_zhangwenna,CsGy5G010870.1,103,40919,4,4,3,3,0.36,"| Aspartate-semialdehyde dehydrogenase | Chr5:11456288-11458586 FORWARD LENGTH=376 |"
537,1,huanggua_zhangwenna,CsGy3G010170.1,103,48709,3,3,3,3,0.30,"| Histone-binding protein MSI1 | Chr3:8079159-8081779 FORWARD LENGTH=423 |"
538,1,huanggua_zhangwenna,CsGy6G017590.1,102,112726,7,7,5,5,0.21,"| Transcription elongation factor SPT5 | Chr6:18390666-18399944 REVERSE LENGTH=1006 |"
539,1,huanggua_zhangwenna,CsGy1G032390.1,102,84984,2,2,2,2,0.10,"| Cell division cycle protein 27 homolog B | Chr1:32019746-32027084 REVERSE LENGTH=755 |"
540,1,huanggua_zhangwenna,CsGy1G004450.1,102,68992,3,3,2,2,0.13,"| Beta-D-glucosidase | Chr1:2849558-2854004 FORWARD LENGTH=628 |"
541,1,huanggua_zhangwenna,CsGy3G011680.1,101,57477,3,3,2,2,0.16,"| pre-mRNA-processing factor 19 | Chr3:8984381-8992691 REVERSE LENGTH=522 |"
542,1,huanggua_zhangwenna,CsGy4G008450.1,101,109382,3,3,2,2,0.08,"| Alpha-1,4 glucan phosphorylase | Chr4:6457033-6463737 FORWARD LENGTH=964 |"
543,1,huanggua_zhangwenna,CsGy5G012630.1,101,88987,3,3,3,3,0.15,"| Chaperone protein htpG family protein isoform 1 | Chr5:14898654-14904972 FORWARD LENGTH=783 |"
544,1,huanggua_zhangwenna,CsGy1G014770.1,101,70147,2,2,2,2,0.13,"| nicalin-1 | Chr1:10682501-10692504 FORWARD LENGTH=629 |"
545,1,huanggua_zhangwenna,CsGy6G004030.1,101,19400,2,2,1,1,0.24,"| 40S ribosomal protein S17-3 | Chr6:3766154-3767168 FORWARD LENGTH=172 |"
546,1,huanggua_zhangwenna,CsGy2G005070.1,100,71114,5,5,3,3,0.20,"| Glucose-6-phosphate 1-dehydrogenase | Chr2:3473695-3478416 FORWARD LENGTH=629 |"
547,1,huanggua_zhangwenna,CsGy5G005520.1,99,75868,4,4,3,3,0.18,"| ATP-dependent RNA helicase | Chr5:3579309-3583434 FORWARD LENGTH=696 |"
548,1,huanggua_zhangwenna,CsGy6G003560.1,99,108278,3,3,2,2,0.08,"| ARM repeat superfamily protein | Chr6:3279958-3298296 REVERSE LENGTH=958 |"
549,1,huanggua_zhangwenna,CsGy7G006930.1,99,77882,1,1,1,1,0.06,"| phosphatidylinositol 3,4,5-trisphosphate 3-phosphatase and protein-tyrosine-phosphatase PTEN2A | Chr7:5054887-5060887 REVERSE LENGTH=704 |"
550,1,huanggua_zhangwenna,CsGy3G013350.1,99,22764,4,4,2,2,0.74,"| Photosystem I reaction center subunit II, chloroplastic | Chr3:9971811-9972434 REVERSE LENGTH=207 |"
551,1,huanggua_zhangwenna,CsGy3G036250.1,98,46275,5,5,3,3,0.31,"| pentatricopeptide repeat-containing protein At1g61870, mitochondrial-like | Chr3:34458506-34459723 REVERSE LENGTH=405 |"
552,1,huanggua_zhangwenna,CsGy7G020380.1,98,207772,4,4,3,3,0.06,"| Phosphatidylinositol-4-phosphate 5-kinase family protein | Chr7:22753357-22762222 REVERSE LENGTH=1845 |"
553,1,huanggua_zhangwenna,CsGy3G041130.1,98,33155,4,4,2,2,0.29,"| ribonuclease P protein subunit p25-like protein | Chr3:38486038-38489074 REVERSE LENGTH=299 |"
554,1,huanggua_zhangwenna,CsGy3G011240.1,98,25543,4,4,2,2,0.39,"| Inosine triphosphate pyrophosphatase | Chr3:8755252-8759073 REVERSE LENGTH=229 |"
555,1,huanggua_zhangwenna,CsGy2G000660.1,98,29869,2,2,1,1,0.15,"| acid phosphatase 1-like | Chr2:435189-436574 REVERSE LENGTH=264 |"
556,1,huanggua_zhangwenna,CsGy6G005320.1,98,108638,1,1,1,1,0.04,"| DnaJ homolog subfamily B member 12 | Chr6:4867904-4870726 REVERSE LENGTH=940 |"
557,1,huanggua_zhangwenna,CsGy4G024340.1,97,50567,3,3,3,3,0.28,"| aspartyl protease family protein At5g10770-like | Chr4:30129413-30133749 REVERSE LENGTH=473 |"
558,1,huanggua_zhangwenna,CsGy3G019740.1,97,71015,5,5,4,4,0.27,"| Pentatricopeptide repeat-containing protein | Chr3:15887945-15889819 REVERSE LENGTH=624 |"
559,1,huanggua_zhangwenna,CsGy3G007420.1,97,13497,2,2,1,1,0.36,"| Protein transport protein Sec61 subunit beta | Chr3:6438532-6439050 FORWARD LENGTH=122 |"
560,1,huanggua_zhangwenna,CsGy4G013440.1,97,73467,3,3,2,2,0.12,"| GTPase Der | Chr4:18509004-18515406 REVERSE LENGTH=660 |"
561,1,huanggua_zhangwenna,CsGy3G040170.1,96,88324,5,5,3,3,0.15,"| DEAD-box ATP-dependent RNA helicase 28 | Chr3:37686012-37693558 FORWARD LENGTH=784 |"
562,1,huanggua_zhangwenna,CsGy6G021460.1,96,23634,3,3,1,1,0.19,"| COP9 signalosome complex subunit 8 | Chr6:22070715-22079635 REVERSE LENGTH=203 |"
563,1,huanggua_zhangwenna,CsGy1G026970.1,96,7297,2,2,1,1,0.73,"| 40S ribosomal protein S30 | Chr1:25438022-25439428 FORWARD LENGTH=66 |"
564,1,huanggua_zhangwenna,CsGy1G026130.1,96,36610,2,2,2,2,0.26,"| Superoxide dismutase 2 | Chr1:24815955-24820177 REVERSE LENGTH=317 |"
565,1,huanggua_zhangwenna,CsGy1G000760.1,96,196364,3,3,3,3,0.07,"| callose synthase 10 | Chr1:423126-456596 REVERSE LENGTH=1705 |"
566,1,huanggua_zhangwenna,CsGy3G037060.1,96,46438,4,4,3,3,0.31,"| Mannose-1-phosphate guanyltransferase, putative | Chr3:34998480-35002981 REVERSE LENGTH=417 |"
567,1,huanggua_zhangwenna,CsGy4G002850.1,96,51108,2,2,2,2,0.18,"| ACT domain-containing protein | Chr4:1833189-1835757 REVERSE LENGTH=449 |"
567,2,huanggua_zhangwenna,CsGy6G007680.1,75,51283,2,2,2,2,0.18,"| ACT domain-containing protein | Chr6:6458236-6460494 REVERSE LENGTH=451 |"
568,1,huanggua_zhangwenna,CsGy5G006580.1,96,14198,4,4,3,3,1.40,"| 60S ribosomal protein L35 | Chr5:4462698-4463893 REVERSE LENGTH=123 |"
569,1,huanggua_zhangwenna,CsGy6G019210.1,95,69888,2,2,2,2,0.13,"| pentatricopeptide repeat-containing protein At1g26460, mitochondrial | Chr6:19662130-19670343 FORWARD LENGTH=618 |"
570,1,huanggua_zhangwenna,CsGy4G013340.1,95,103867,2,2,2,2,0.09,"| pre-mRNA-splicing factor CWC22 homolog | Chr4:18407824-18413409 REVERSE LENGTH=882 |"
571,1,huanggua_zhangwenna,CsGy2G021220.1,95,400836,6,6,6,6,0.07,"| E3 ubiquitin-protein ligase UPL2-like isoform X1 | Chr2:29901175-29915956 FORWARD LENGTH=3610 |"
572,1,huanggua_zhangwenna,CsGy6G032700.1,95,27912,4,4,3,3,0.57,"| Acyl-protein thioesterase 1 | Chr6:29763416-29765967 FORWARD LENGTH=258 |"
573,1,huanggua_zhangwenna,CsGy7G013360.1,95,69153,5,5,4,4,0.28,"| asparagine--tRNA ligase, cytoplasmic 2 | Chr7:17334459-17338501 FORWARD LENGTH=613 |"
574,1,huanggua_zhangwenna,CsGy2G007790.1,95,56859,3,3,2,2,0.16,"| GPN-loop GTPase 1 | Chr2:6438786-6445807 FORWARD LENGTH=503 |"
575,1,huanggua_zhangwenna,CsGy6G023940.1,95,41190,4,4,3,3,0.36,"| 3-isopropylmalate dehydrogenase, chloroplastic | Chr6:23924678-23928303 FORWARD LENGTH=372 |"
576,1,huanggua_zhangwenna,CsGy5G017100.1,95,149699,1,1,1,1,0.03,"| Elongator complex protein 1 | Chr5:23493261-23498656 REVERSE LENGTH=1317 |"
577,1,huanggua_zhangwenna,CsGy7G004720.1,95,19566,2,2,2,2,0.53,"| Phloem protein 2 | Chr7:3528276-3528945 REVERSE LENGTH=168 |"
578,1,huanggua_zhangwenna,CsGy2G014940.1,94,43028,3,3,3,3,0.34,"| 50S ribosomal protein L25 | Chr2:14953357-14956718 FORWARD LENGTH=382 |"
579,1,huanggua_zhangwenna,CsGy6G030760.1,94,81499,2,2,2,2,0.11,"| UPF0261 protein mll9388 | Chr6:28804046-28809349 FORWARD LENGTH=754 |"
580,1,huanggua_zhangwenna,CsGy2G017760.1,94,78952,3,3,3,3,0.17,"| Nucleolar GTP-binding protein 1 | Chr2:27658126-27660618 FORWARD LENGTH=686 |"
581,1,huanggua_zhangwenna,CsGy2G001010.1,93,49249,3,3,2,2,0.19,"| protein CASEIN KINASE I-LIKE 3-like | Chr2:651685-654462 REVERSE LENGTH=433 |"
581,2,huanggua_zhangwenna,CsGy2G000350.1,53,53577,2,2,2,2,0.17,"| casein kinase I | Chr2:226636-231137 REVERSE LENGTH=479 |"
582,1,huanggua_zhangwenna,CsGy7G000800.1,93,17424,3,3,2,2,0.61,"| heavy metal-associated isoprenylated plant protein 26-like | Chr7:862091-863152 REVERSE LENGTH=154 |"
583,1,huanggua_zhangwenna,CsGy5G011130.1,93,34234,1,1,1,1,0.13,"| Clathrin assembly protein, putative | Chr5:11815886-11817759 REVERSE LENGTH=318 |"
584,1,huanggua_zhangwenna,CsGy6G022820.1,93,103955,3,3,3,3,0.13,"| Replication factor C subunit 1 | Chr6:23178188-23188951 FORWARD LENGTH=949 |"
585,1,huanggua_zhangwenna,CsGy5G013180.1,93,56680,3,3,3,3,0.25,"| DEAD-box ATP-dependent RNA helicase 38-like | Chr5:16824817-16832388 FORWARD LENGTH=508 |"
586,1,huanggua_zhangwenna,CsGy1G015090.1,93,79732,3,3,2,2,0.11,"| Pentatricopeptide repeat-containing protein At4g16390, chloroplastic | Chr1:11012312-11014426 FORWARD LENGTH=704 |"
587,1,huanggua_zhangwenna,CsGy6G028880.1,93,228458,2,2,1,1,0.02,"| Receptor-like protein kinase 3 | Chr6:27645695-27661036 REVERSE LENGTH=2040 |"
588,1,huanggua_zhangwenna,CsGy6G032000.1,93,20361,4,4,2,2,0.51,"| endochitinase-like | Chr6:29425224-29426460 FORWARD LENGTH=178 |"
589,1,huanggua_zhangwenna,CsGy2G016710.1,92,25743,4,4,2,2,0.38,"| Rac-like GTP-binding protein 5 | Chr2:27036978-27039311 FORWARD LENGTH=229 |"
589,2,huanggua_zhangwenna,CsGy3G000580.1,46,21773,4,4,3,3,0.78,"| Rac-like GTP-binding protein 7 | Chr3:430061-433562 REVERSE LENGTH=197 |"
590,1,huanggua_zhangwenna,CsGy3G028780.1,92,62365,4,4,3,3,0.23,"| protein TIC 56, chloroplastic | Chr3:29590475-29593923 REVERSE LENGTH=530 |"
591,1,huanggua_zhangwenna,CsGy5G000930.1,92,79334,2,2,2,2,0.11,"| Pectin lyase-like superfamily protein | Chr5:528853-535601 REVERSE LENGTH=715 |"
592,1,huanggua_zhangwenna,CsGy6G013140.1,92,29306,4,4,3,3,0.54,"| protein disulfide isomerase-like 2-3 | Chr6:11543188-11545248 FORWARD LENGTH=263 |"
593,1,huanggua_zhangwenna,CsGy3G020250.1,92,54536,3,3,3,3,0.26,"| Uridine kinase | Chr3:16876112-16885384 FORWARD LENGTH=482 |"
594,1,huanggua_zhangwenna,CsGy3G020860.1,92,17826,2,2,2,2,0.59,"| MLP-like protein 28 | Chr3:18504188-18505032 REVERSE LENGTH=153 |"
595,1,huanggua_zhangwenna,CsGy3G024100.1,92,33467,2,2,2,2,0.29,"| Putative adenylate kinase 1 | Chr3:24113677-24116359 FORWARD LENGTH=296 |"
596,1,huanggua_zhangwenna,CsGy2G016790.1,92,18002,1,1,1,1,0.26,"| SKP1-like protein 1B | Chr2:27084288-27085838 REVERSE LENGTH=157 |"
597,1,huanggua_zhangwenna,CsGy7G010270.1,91,205109,3,3,3,3,0.06,"| guanine nucleotide exchange factor SPIKE 1 isoform X1 | Chr7:12934199-12950860 REVERSE LENGTH=1800 |"
598,1,huanggua_zhangwenna,CsGy3G032360.1,91,8141,1,1,1,1,0.65,"| cytochrome b-c1 complex subunit 9 | Chr3:31694457-31696447 FORWARD LENGTH=72 |"
599,1,huanggua_zhangwenna,CsGy4G007920.1,91,47583,3,3,2,2,0.19,"| multiple organellar RNA editing factor 8, chloroplastic/mitochondrial | Chr4:5943049-5945530 FORWARD LENGTH=432 |"
600,1,huanggua_zhangwenna,CsGy3G028280.1,91,22341,3,3,2,2,0.45,"| ethanolamine-phosphate cytidylyltransferase isoform X1 | Chr3:29310361-29311561 REVERSE LENGTH=201 |"
601,1,huanggua_zhangwenna,CsGy1G012800.1,91,42094,3,3,2,2,0.22,"| Zinc finger protein | Chr1:8220050-8221757 REVERSE LENGTH=375 |"
602,1,huanggua_zhangwenna,CsGy1G031400.1,90,43623,3,3,2,2,0.21,"| glucose-6-phosphate/phosphate translocator 2, chloroplastic-like | Chr1:30265778-30268823 REVERSE LENGTH=396 |"
603,1,huanggua_zhangwenna,CsGy6G017990.1,90,69671,4,4,2,2,0.13,"| Dolichyl-diphosphooligosaccharide--protein glycosyltransferase subunit 1 | Chr6:18799418-18803302 REVERSE LENGTH=610 |"
604,1,huanggua_zhangwenna,CsGy6G036100.1,90,13510,4,4,1,1,0.36,"| photosystem I reaction center subunit psaK, chloroplastic | Chr6:31677269-31678297 FORWARD LENGTH=131 |"
605,1,huanggua_zhangwenna,CsGy7G011070.1,90,18137,5,5,1,1,0.26,"| Acetyl-coenzyme A carboxylase carboxyl transferase subunit beta, chloroplastic | Chr7:13982039-13983805 REVERSE LENGTH=163 |"
606,1,huanggua_zhangwenna,CsGy2G023460.1,90,17920,2,2,2,2,0.59,"| 40S ribosomal protein S11 | Chr2:31409668-31411261 FORWARD LENGTH=159 |"
607,1,huanggua_zhangwenna,CsGy4G007170.1,89,28292,2,2,1,1,0.16,"| Oxygen-evolving enhancer protein 2, chloroplastic | Chr4:5270758-5272835 FORWARD LENGTH=263 |"
608,1,huanggua_zhangwenna,CsGy6G020360.1,89,126184,5,5,4,4,0.14,"| Phytochrome A | Chr6:21127327-21132603 FORWARD LENGTH=1123 |"
609,1,huanggua_zhangwenna,CsGy7G012400.1,89,23933,4,4,3,3,0.69,"| Photosystem II D2 protein | Chr7:15902421-15903129 REVERSE LENGTH=215 |"
610,1,Student_Contaminants,P00761,89,25078,4,4,1,1,0.18,"SWISS-PROT:P00761|TRYP_PIG Trypsin - Sus scrofa (Pig)."
611,1,huanggua_zhangwenna,CsGy5G006600.1,89,136514,3,3,2,2,0.06,"| splicing factor 3B subunit 3-like | Chr5:4477962-4482470 REVERSE LENGTH=1220 |"
612,1,huanggua_zhangwenna,CsGy1G000750.1,89,80400,6,6,4,4,0.23,"| protein PLASTID TRANSCRIPTIONALLY ACTIVE 10 isoform X1 | Chr1:414492-420082 REVERSE LENGTH=673 |"
613,1,huanggua_zhangwenna,CsGy5G016490.1,89,57196,1,1,1,1,0.08,"| zinc knuckle (CCHC-type) family protein | Chr5:22813351-22837199 REVERSE LENGTH=504 |"
614,1,huanggua_zhangwenna,CsGy7G004580.1,89,63918,1,1,1,1,0.07,"| Ketol-acid reductoisomerase | Chr7:3426181-3429425 REVERSE LENGTH=589 |"
615,1,huanggua_zhangwenna,CsGy4G011060.1,89,47300,4,4,4,4,0.43,"| retinal-binding protein | Chr4:10277369-10300626 REVERSE LENGTH=411 |"
616,1,huanggua_zhangwenna,CsGy4G025090.1,88,61110,3,3,3,3,0.23,"| 4-coumarate--CoA ligase-like 5 | Chr4:30613661-30616417 REVERSE LENGTH=562 |"
617,1,huanggua_zhangwenna,CsGy5G019740.1,88,7785,3,3,1,1,0.68,"| Photosystem II reaction center protein H | Chr5:26052517-26052733 REVERSE LENGTH=68 |"
618,1,huanggua_zhangwenna,CsGy7G013230.1,88,217065,2,2,2,2,0.04,"| transcription initiation factor TFIID subunit 1 isoform X1 | Chr7:17134953-17165699 REVERSE LENGTH=1899 |"
619,1,huanggua_zhangwenna,CsGy2G007440.1,87,22933,3,3,2,2,0.44,"| Photosystem I reaction center subunit XI | Chr2:6000139-6001296 REVERSE LENGTH=217 |"
620,1,huanggua_zhangwenna,CsGy1G025090.1,87,46900,2,2,1,1,0.09,"| Pectin acetylesterase | Chr1:24068032-24072965 FORWARD LENGTH=414 |"
621,1,huanggua_zhangwenna,CsGy5G029330.1,87,39761,1,1,1,1,0.11,"| transmembrane protein 33 homolog | Chr5:32685979-32689681 FORWARD LENGTH=345 |"
622,1,huanggua_zhangwenna,CsGy2G009610.1,87,126588,4,4,3,3,0.11,"| nuclear pore complex protein NUP160 isoform X3 | Chr2:9066147-9092837 REVERSE LENGTH=1099 |"
623,1,huanggua_zhangwenna,CsGy5G025490.1,87,30820,4,4,3,3,0.50,"| 3-oxo-5-alpha-steroid 4-dehydrogenase 1-like | Chr5:29742041-29743539 REVERSE LENGTH=274 |"
624,1,huanggua_zhangwenna,CsGy3G016430.1,87,83922,1,1,1,1,0.05,"| Subtilisin-like protease | Chr3:12162877-12165198 FORWARD LENGTH=773 |"
625,1,huanggua_zhangwenna,CsGy4G019980.1,86,37269,2,2,2,2,0.25,"| exosome complex component RRP4 homolog | Chr4:26844350-26846955 REVERSE LENGTH=327 |"
626,1,huanggua_zhangwenna,CsGy5G016760.1,86,69745,3,3,2,2,0.13,"| leukotriene A-4 hydrolase homolog | Chr5:23135365-23138264 REVERSE LENGTH=613 |"
627,1,huanggua_zhangwenna,CsGy4G012780.1,86,63347,1,1,1,1,0.07,"| GTP-binding protein BRASSINAZOLE INSENSITIVE PALE GREEN 2, chloroplastic | Chr4:18004081-18006808 REVERSE LENGTH=571 |"
628,1,huanggua_zhangwenna,CsGy3G026340.1,86,69713,1,1,1,1,0.06,"| exocyst complex component EXO70A1 | Chr3:27165148-27166980 REVERSE LENGTH=610 |"
629,1,huanggua_zhangwenna,CsGy6G014790.1,86,128297,4,4,3,3,0.10,"| Chromatin-remodeling complex ATPase | Chr6:12944111-12951219 REVERSE LENGTH=1099 |"
630,1,huanggua_zhangwenna,CsGy4G019560.1,86,96691,2,2,2,2,0.09,"| Gamma-tubulin complex component | Chr4:26106803-26109434 FORWARD LENGTH=846 |"
631,1,huanggua_zhangwenna,CsGy7G001820.1,86,17687,4,4,3,3,1.03,"| 40S ribosomal protein S11-like | Chr7:1572639-1574349 FORWARD LENGTH=156 |"
632,1,huanggua_zhangwenna,CsGy3G042340.1,86,109842,2,2,2,2,0.08,"| Galactokinase, putative | Chr3:39422734-39435670 REVERSE LENGTH=987 |"
633,1,huanggua_zhangwenna,CsGy2G009490.1,85,53771,4,4,4,4,0.37,"| Adenosylhomocysteinase | Chr2:8813811-8815681 REVERSE LENGTH=485 |"
634,1,huanggua_zhangwenna,CsGy6G034110.1,85,54106,1,1,1,1,0.08,"| monothiol glutaredoxin-S17 | Chr6:30507980-30510352 FORWARD LENGTH=490 |"
635,1,huanggua_zhangwenna,CsGy2G018790.1,85,47467,1,1,1,1,0.09,"| 8-amino-7-oxononanoate synthase | Chr2:28323734-28327721 FORWARD LENGTH=431 |"
636,1,huanggua_zhangwenna,CsGy5G025920.1,85,35535,4,4,2,2,0.27,"| Cyclin dependent kinase A | Chr5:29975371-29980059 REVERSE LENGTH=308 |"
637,1,huanggua_zhangwenna,CsGy1G024160.1,85,127503,1,1,1,1,0.03,"| DNA damage-binding protein 1 | Chr1:22973816-22991117 FORWARD LENGTH=1131 |"
638,1,huanggua_zhangwenna,CsGy1G027710.1,85,123845,2,2,2,2,0.07,"| protein CTR9 homolog | Chr1:26114453-26126897 FORWARD LENGTH=1077 |"
639,1,huanggua_zhangwenna,CsGy7G000860.1,85,30000,3,3,1,1,0.15,"| Aquaporin | Chr7:919642-920835 FORWARD LENGTH=280 |"
640,1,huanggua_zhangwenna,CsGy1G020210.1,84,21252,1,1,1,1,0.22,"| Plasma membrane ATPase | Chr1:18932791-18934835 FORWARD LENGTH=197 |"
641,1,huanggua_zhangwenna,CsGy2G016120.1,84,104356,2,2,2,2,0.08,"| probable glucan 1,3-alpha-glucosidase | Chr2:16078767-16085810 REVERSE LENGTH=917 |"
642,1,huanggua_zhangwenna,CsGy0G001890.1,84,32212,5,5,3,3,0.48,"| 30S ribosomal protein S7, chloroplastic | Chr0:27347821-27349328 FORWARD LENGTH=288 |"
643,1,huanggua_zhangwenna,CsGy3G034310.1,84,75879,3,3,3,3,0.18,"| DNA-binding protein SMUBP-2 | Chr3:33087178-33093555 FORWARD LENGTH=681 |"
644,1,huanggua_zhangwenna,CsGy3G003450.1,84,37090,4,4,3,3,0.41,"| Replication factor C subunit 2 | Chr3:2766008-2770874 REVERSE LENGTH=331 |"
645,1,huanggua_zhangwenna,CsGy5G026640.1,84,90627,1,1,1,1,0.05,"| Protein kinase superfamily protein | Chr5:30512279-30519922 FORWARD LENGTH=810 |"
646,1,huanggua_zhangwenna,CsGy3G006400.1,84,73156,1,1,1,1,0.06,"| MACPF domain-containing protein At4g24290 | Chr3:5418534-5425147 REVERSE LENGTH=648 |"
647,1,huanggua_zhangwenna,CsGy6G030730.1,83,41642,3,3,3,3,0.36,"| Salicylate O-methyltransferase | Chr6:28787087-28788501 FORWARD LENGTH=364 |"
648,1,huanggua_zhangwenna,CsGy1G020190.1,83,89400,4,4,3,3,0.15,"| WD repeat-containing protein 75 isoform X2 | Chr1:18913736-18922012 REVERSE LENGTH=810 |"
649,1,huanggua_zhangwenna,CsGy2G007020.1,83,47015,2,2,2,2,0.20,"| serine/threonine-protein kinase HT1-like | Chr2:5568153-5575629 REVERSE LENGTH=413 |"
650,1,huanggua_zhangwenna,CsGy4G006590.1,83,65658,1,1,1,1,0.07,"| Protein KINESIN LIGHT CHAIN-RELATED 1 | Chr4:4787332-4789867 REVERSE LENGTH=593 |"
651,1,huanggua_zhangwenna,CsGy1G012690.1,82,12729,3,3,2,2,0.91,"| Histone H4 | Chr1:8113651-8114205 FORWARD LENGTH=115 |"
652,1,huanggua_zhangwenna,CsGy6G006020.1,82,32209,1,1,1,1,0.14,"| Putative 50S ribosomal protein L3 protein | Chr6:5323682-5325886 FORWARD LENGTH=295 |"
653,1,huanggua_zhangwenna,CsGy3G015540.1,82,16774,2,2,2,2,0.64,"| Thioesterase superfamily protein | Chr3:11489637-11491212 REVERSE LENGTH=155 |"
654,1,huanggua_zhangwenna,CsGy4G020670.1,82,182104,3,3,2,2,0.05,"| probable phosphoinositide phosphatase SAC9 | Chr4:27471960-27481614 REVERSE LENGTH=1635 |"
655,1,huanggua_zhangwenna,CsGy2G000730.1,82,40686,2,2,2,2,0.23,"| mitogen-activated protein kinase kinase 6 | Chr2:460926-463694 FORWARD LENGTH=358 |"
656,1,huanggua_zhangwenna,CsGy3G040570.1,82,48708,1,1,1,1,0.09,"| AP-4 complex subunit mu | Chr3:37970200-37977417 REVERSE LENGTH=435 |"
657,1,huanggua_zhangwenna,CsGy6G016770.1,82,69390,2,2,2,2,0.13,"| WD repeat-containing protein 43-like | Chr6:15778564-15789532 REVERSE LENGTH=629 |"
658,1,huanggua_zhangwenna,CsGy3G016180.1,82,38382,3,3,2,2,0.25,"| protein EXORDIUM-like 3 | Chr3:12003316-12004356 REVERSE LENGTH=346 |"
659,1,huanggua_zhangwenna,CsGy6G024560.1,82,68450,4,4,4,4,0.28,"| Pyruvate kinase | Chr6:24377798-24384639 REVERSE LENGTH=615 |"
660,1,huanggua_zhangwenna,CsGy1G002350.1,82,51819,5,5,4,4,0.39,"| Geranylgeranyl reductase | Chr1:1477790-1479283 REVERSE LENGTH=465 |"
661,1,huanggua_zhangwenna,CsGy7G013850.1,81,24525,6,6,4,4,0.98,"| DNA-directed RNA polymerase family protein | Chr7:17948236-17949924 REVERSE LENGTH=207 |"
662,1,huanggua_zhangwenna,CsGy6G025580.1,81,124410,1,1,1,1,0.03,"| protein CHROMATIN REMODELING 24 | Chr6:25109197-25120670 FORWARD LENGTH=1093 |"
663,1,huanggua_zhangwenna,CsGy5G011540.1,81,30728,1,1,1,1,0.15,"| GMP synthase [glutamine-hydrolyzing] | Chr5:12586726-12591817 FORWARD LENGTH=276 |"
664,1,huanggua_zhangwenna,CsGy5G020780.1,81,34365,2,2,2,2,0.28,"| 60S ribosomal protein L5 | Chr5:26727208-26729363 FORWARD LENGTH=302 |"
665,1,huanggua_zhangwenna,CsGy1G025070.1,81,72797,4,4,4,4,0.26,"| DEAD-box ATP-dependent RNA helicase 3, chloroplastic | Chr1:24050013-24055695 REVERSE LENGTH=664 |"
666,1,huanggua_zhangwenna,CsGy4G020090.1,81,53281,2,2,1,1,0.08,"| 2-oxoglutarate and Fe(II)-dependent oxygenase superfamily protein isoform 2 | Chr4:26982826-26984844 FORWARD LENGTH=475 |"
667,1,huanggua_zhangwenna,CsGy5G007230.1,81,166271,5,5,3,3,0.08,"| ARF guanine-nucleotide exchange factor GNOM-like | Chr5:4980122-4985769 REVERSE LENGTH=1469 |"
668,1,huanggua_zhangwenna,CsGy1G002400.1,81,27823,1,1,1,1,0.16,"| Chlorophyll a-b binding protein, chloroplastic | Chr1:1496625-1497567 REVERSE LENGTH=252 |"
669,1,huanggua_zhangwenna,CsGy5G015460.1,81,66827,1,1,1,1,0.07,"| U3 small nucleolar ribonucleoprotein protein IMP4 | Chr5:21597014-21609203 REVERSE LENGTH=582 |"
670,1,huanggua_zhangwenna,CsGy1G005900.1,80,20608,2,2,2,2,0.50,"| wiskott-aldrich syndrome family protein%2C putative (DUF1118) | Chr1:3847588-3848256 FORWARD LENGTH=197 |"
671,1,huanggua_zhangwenna,CsGy1G021970.1,80,16247,1,1,1,1,0.29,"| Cofilin/actin-depolymerizing factor-like protein | Chr1:20756470-20757914 REVERSE LENGTH=139 |"
672,1,huanggua_zhangwenna,CsGy5G015610.1,80,30514,2,2,2,2,0.32,"| Cytochrome b-c1 complex subunit Rieske, mitochondrial | Chr5:21820791-21824169 FORWARD LENGTH=274 |"
673,1,huanggua_zhangwenna,CsGy1G009500.1,80,53895,1,1,1,1,0.08,"| Argininosuccinate synthase, putative | Chr1:5896534-5899983 REVERSE LENGTH=485 |"
674,1,huanggua_zhangwenna,CsGy5G020980.1,80,16257,1,1,1,1,0.29,"| Photosystem II CP47 reaction center protein | Chr5:26856875-26864413 REVERSE LENGTH=142 |"
675,1,huanggua_zhangwenna,CsGy7G020050.1,79,42386,2,2,2,2,0.22,"| Pyridoxamine 5'-phosphate oxidase family protein isoform 1 | Chr7:22543174-22548738 FORWARD LENGTH=380 |"
676,1,huanggua_zhangwenna,CsGy3G022640.1,79,66646,1,1,1,1,0.07,"| DNA repair protein RadA isoform X1 | Chr3:21299091-21307069 FORWARD LENGTH=608 |"
677,1,huanggua_zhangwenna,CsGy6G013680.1,79,64187,3,3,2,2,0.14,"| internal alternative NAD(P)H-ubiquinone oxidoreductase A2, mitochondrial-like | Chr6:12147918-12156245 FORWARD LENGTH=575 |"
678,1,huanggua_zhangwenna,CsGy1G006870.1,79,61109,4,4,3,3,0.23,"| Translation elongation factor EF1A/initiation factor IF2gamma family protein | Chr1:4404098-4412653 REVERSE LENGTH=544 |"
679,1,huanggua_zhangwenna,CsGy3G001150.1,79,99066,5,5,4,4,0.19,"| Guanine nucleotide-binding protein alpha-2 subunit | Chr3:846556-851826 REVERSE LENGTH=864 |"
680,1,huanggua_zhangwenna,CsGy2G005620.1,79,10974,3,3,2,2,1.11,"| Photosystem II CP43 reaction center protein | Chr2:3906401-3906799 REVERSE LENGTH=94 |"
681,1,huanggua_zhangwenna,CsGy2G008970.1,78,10479,5,5,2,2,1.19,"| 60S ribosomal protein L37a | Chr2:8141717-8143501 REVERSE LENGTH=92 |"
682,1,huanggua_zhangwenna,CsGy2G004800.1,78,106274,3,3,2,2,0.08,"| Lon protease homolog, mitochondrial | Chr2:3300778-3308335 REVERSE LENGTH=958 |"
683,1,huanggua_zhangwenna,CsGy1G001360.1,78,59361,3,3,2,2,0.15,"| Serine/threonine-protein phosphatase 2A 55 kDa regulatory subunit B | Chr1:830207-836311 REVERSE LENGTH=514 |"
684,1,huanggua_zhangwenna,CsGy5G029510.1,78,37442,4,4,3,3,0.40,"| Alcohol dehydrogenase superfamily | Chr5:32884900-32888179 FORWARD LENGTH=347 |"
685,1,huanggua_zhangwenna,CsGy3G014820.1,78,105954,2,2,1,1,0.04,"| Tetratricopeptide repeat (TPR)-like superfamily protein | Chr3:10891188-10897206 FORWARD LENGTH=984 |"
686,1,huanggua_zhangwenna,CsGy7G014890.1,78,61517,3,3,2,2,0.15,"| Pentatricopeptide repeat-containing protein At4g02820, mitochondrial | Chr7:18938293-18940786 FORWARD LENGTH=531 |"
687,1,huanggua_zhangwenna,CsGy6G019680.1,78,25850,3,3,2,2,0.38,"| thioredoxin domain-containing protein PLP3B-like | Chr6:20198119-20201003 REVERSE LENGTH=227 |"
688,1,huanggua_zhangwenna,CsGy1G001590.1,78,98107,3,3,3,3,0.14,"| Trehalose-6-phosphate synthase 4 | Chr1:1039902-1042678 FORWARD LENGTH=855 |"
689,1,huanggua_zhangwenna,CsGy7G020730.1,77,83383,2,2,2,2,0.11,"| Putative subtilisin-like protease-like | Chr7:23046781-23049096 FORWARD LENGTH=771 |"
690,1,huanggua_zhangwenna,CsGy1G002280.1,77,13771,3,3,1,1,0.35,"| 60S ribosomal protein L34 | Chr1:1442959-1444452 FORWARD LENGTH=120 |"
691,1,huanggua_zhangwenna,CsGy5G001450.1,77,42951,2,2,2,2,0.22,"| alcohol dehydrogenase-like 4 | Chr5:876572-883020 REVERSE LENGTH=393 |"
692,1,huanggua_zhangwenna,CsGy4G005390.1,77,12528,2,2,1,1,0.39,"| small nuclear ribonucleoprotein Sm D2-like | Chr4:3875282-3877127 FORWARD LENGTH=107 |"
693,1,huanggua_zhangwenna,CsGy4G000740.1,77,46002,3,3,2,2,0.20,"| IPR016040 (NAD(P)-binding domain) | Chr4:463961-467318 FORWARD LENGTH=410 |"
694,1,huanggua_zhangwenna,CsGy5G020350.1,77,47746,2,2,2,2,0.19,"| Carbamoyl-phosphate synthase small chain | Chr5:26471578-26474907 FORWARD LENGTH=432 |"
695,1,huanggua_zhangwenna,CsGy4G008880.1,76,120443,4,4,3,3,0.11,"| protein EXPORTIN 1A | Chr4:6998860-7010258 REVERSE LENGTH=1040 |"
696,1,huanggua_zhangwenna,CsGy2G003430.1,76,139745,3,3,2,2,0.06,"| probable pre-mRNA-splicing factor ATP-dependent RNA helicase | Chr2:2302275-2306749 FORWARD LENGTH=1218 |"
697,1,huanggua_zhangwenna,CsGy1G000710.1,76,16858,2,2,1,1,0.28,"| Mitochondrial pyruvate carrier | Chr1:402886-403420 FORWARD LENGTH=147 |"
698,1,huanggua_zhangwenna,CsGy5G019860.1,76,50561,1,1,1,1,0.09,"| Eukaryotic aspartyl protease family protein | Chr5:26128738-26131427 REVERSE LENGTH=469 |"
699,1,huanggua_zhangwenna,CsGy1G014810.1,76,28494,1,1,1,1,0.16,"| TASSELSEED2-like protein | Chr1:10723111-10726371 REVERSE LENGTH=264 |"
700,1,huanggua_zhangwenna,CsGy1G022030.1,76,70608,2,2,2,2,0.13,"| exocyst complex component EXO70A1-like | Chr1:20805740-20807599 FORWARD LENGTH=619 |"
701,1,huanggua_zhangwenna,CsGy3G042250.1,76,129749,4,4,4,4,0.14,"| DNA topoisomerase 1 isoform X1 | Chr3:39346740-39363000 FORWARD LENGTH=1161 |"
702,1,huanggua_zhangwenna,CsGy4G011160.1,75,73250,3,3,2,2,0.12,"| Chaperone protein DnaK | Chr4:10477051-10480429 REVERSE LENGTH=680 |"
703,1,huanggua_zhangwenna,CsGy7G019840.1,75,11719,1,1,1,1,0.42,"| 30S ribosomal protein S17 | Chr7:22367208-22367767 FORWARD LENGTH=103 |"
704,1,huanggua_zhangwenna,CsGy3G039090.1,75,47702,2,2,2,2,0.19,"| IAA-amino acid hydrolase ILR1-like 4 | Chr3:36812747-36815783 FORWARD LENGTH=433 |"
705,1,huanggua_zhangwenna,CsGy4G002260.1,75,57156,4,4,4,4,0.34,"| Cytochrome P450 | Chr4:1330745-1332514 REVERSE LENGTH=501 |"
706,1,huanggua_zhangwenna,CsGy3G004970.1,75,50975,1,1,1,1,0.09,"| Adenylyltransferase and sulfurtransferase MOCS3 | Chr3:3965017-3968489 FORWARD LENGTH=460 |"
707,1,huanggua_zhangwenna,CsGy2G013210.1,74,19838,3,3,2,2,0.52,"| Dirigent protein | Chr2:12981864-12982418 FORWARD LENGTH=184 |"
708,1,huanggua_zhangwenna,CsGy4G019940.1,74,27575,2,2,2,2,0.36,"| Proteasome subunit alpha type | Chr4:26797820-26806603 REVERSE LENGTH=249 |"
709,1,huanggua_zhangwenna,CsGy2G007940.1,74,41181,2,2,1,1,0.11,"| GDSL esterase/lipase | Chr2:6693765-6697944 FORWARD LENGTH=368 |"
710,1,huanggua_zhangwenna,CsGy7G009790.1,74,39203,3,3,3,3,0.38,"| Eukaryotic translation initiation factor 2 subunit alpha | Chr7:12429600-12435907 FORWARD LENGTH=344 |"
711,1,huanggua_zhangwenna,CsGy3G039480.1,74,16792,3,3,2,2,0.64,"| small nuclear ribonucleoprotein Sm D1-like | Chr3:37145625-37149183 FORWARD LENGTH=149 |"
712,1,huanggua_zhangwenna,CsGy7G009160.1,74,177750,3,3,3,3,0.07,"| putative 1-phosphatidylinositol-3-phosphate 5-kinase FAB1D | Chr7:11487471-11498572 REVERSE LENGTH=1578 |"
713,1,huanggua_zhangwenna,CsGy5G007830.1,74,34201,2,2,2,2,0.28,"| 60S acidic ribosomal protein P0 | Chr5:5548241-5550284 REVERSE LENGTH=320 |"
714,1,huanggua_zhangwenna,CsGy5G015920.1,74,110575,3,3,3,3,0.12,"| anaphase-promoting complex subunit 2 | Chr5:22174620-22200105 REVERSE LENGTH=968 |"
715,1,huanggua_zhangwenna,CsGy2G021630.1,74,61427,3,3,2,2,0.15,"| Glutamyl-tRNA reductase | Chr2:30229815-30232193 REVERSE LENGTH=552 |"
716,1,huanggua_zhangwenna,CsGy3G035880.1,74,97087,2,2,2,2,0.09,"| Nuclear pore protein | Chr3:34225554-34237978 REVERSE LENGTH=863 |"
717,1,huanggua_zhangwenna,CsGy1G027510.1,74,49957,2,2,2,2,0.18,"| Glycylpeptide N-tetradecanoyltransferase | Chr1:25948701-25950005 FORWARD LENGTH=434 |"
718,1,huanggua_zhangwenna,CsGy3G001900.1,74,42189,2,2,2,2,0.22,"| Acetyl-coenzyme A carboxylase carboxyl transferase subunit beta, chloroplastic | Chr3:1467158-1471688 FORWARD LENGTH=363 |"
719,1,huanggua_zhangwenna,CsGy5G003610.1,74,87749,3,3,2,2,0.10,"| F5O11.10 isoform 3 | Chr5:2374866-2377235 FORWARD LENGTH=789 |"
720,1,huanggua_zhangwenna,CsGy3G038070.1,74,49831,2,2,1,1,0.09,"| zinc finger CCCH domain-containing protein 48-like | Chr3:35823399-35828809 FORWARD LENGTH=450 |"
721,1,huanggua_zhangwenna,CsGy2G010170.1,73,58473,1,1,1,1,0.08,"| heterogeneous nuclear ribonucleoprotein 1-like | Chr2:9857233-9861573 FORWARD LENGTH=562 |"
722,1,huanggua_zhangwenna,CsGy2G012940.1,73,15151,2,2,2,2,0.73,"| 40S ribosomal protein S12 | Chr2:12772330-12774027 REVERSE LENGTH=140 |"
723,1,huanggua_zhangwenna,CsGy1G001800.1,73,46073,4,4,2,2,0.20,"| Mannose-1-phosphate guanyltransferase, putative | Chr1:1168640-1171694 FORWARD LENGTH=416 |"
724,1,huanggua_zhangwenna,CsGy4G014540.1,73,35865,1,1,1,1,0.12,"| Proteasome subunit alpha type-4 | Chr4:19332575-19338751 REVERSE LENGTH=318 |"
725,1,huanggua_zhangwenna,CsGy7G013710.1,73,27797,2,2,2,2,0.35,"| Mitochondrial inner membrane protease subunit 1 | Chr7:17840504-17845365 REVERSE LENGTH=241 |"
726,1,huanggua_zhangwenna,CsGy6G010300.1,73,59667,3,3,2,2,0.15,"| Flavin-containing monooxygenase | Chr6:8761596-8768005 REVERSE LENGTH=522 |"
727,1,huanggua_zhangwenna,CsGy7G020350.1,73,40453,3,3,3,3,0.37,"| Alanine aminotransferase 2 | Chr7:22742671-22749252 FORWARD LENGTH=365 |"
728,1,huanggua_zhangwenna,CsGy6G028660.1,73,65637,3,3,2,2,0.14,"| DEAD-box ATP-dependent RNA helicase 16 | Chr6:27463906-27469881 FORWARD LENGTH=585 |"
729,1,huanggua_zhangwenna,CsGy1G008060.1,73,97916,2,2,1,1,0.04,"| Pentatricopeptide repeat-containing protein At1g74850, chloroplastic | Chr1:5097661-5103617 REVERSE LENGTH=863 |"
730,1,huanggua_zhangwenna,CsGy3G007430.1,73,266952,4,4,4,4,0.07,"| CCR4-NOT transcription complex subunit 1-like isoform X1 | Chr3:6439273-6465942 REVERSE LENGTH=2389 |"
731,1,huanggua_zhangwenna,CsGy2G000310.1,73,83616,1,1,1,1,0.05,"| T-complex protein 1 subunit beta | Chr2:193491-202027 FORWARD LENGTH=755 |"
732,1,huanggua_zhangwenna,CsGy6G003050.1,73,114639,3,3,3,3,0.12,"| clathrin interactor EPSIN 3-like isoform X2 | Chr6:2408051-2415784 FORWARD LENGTH=1089 |"
733,1,huanggua_zhangwenna,CsGy4G004680.1,72,12500,1,1,1,1,0.39,"| DNA-directed RNA polymerases II and V subunit 8A-like | Chr4:3197129-3198965 REVERSE LENGTH=110 |"
734,1,huanggua_zhangwenna,CsGy5G014400.1,72,59082,1,1,1,1,0.07,"| Histone acetyltransferase | Chr5:19822051-19828296 FORWARD LENGTH=507 |"
735,1,huanggua_zhangwenna,CsGy3G023030.1,72,16187,1,1,1,1,0.29,"| Ribosomal protein L37 | Chr3:22380807-22384049 REVERSE LENGTH=137 |"
736,1,huanggua_zhangwenna,CsGy1G002910.1,72,32942,1,1,1,1,0.14,"| glycine-rich RNA-binding protein 2, mitochondrial-like | Chr1:1811191-1813233 REVERSE LENGTH=319 |"
737,1,huanggua_zhangwenna,CsGy4G005090.1,72,70582,1,1,1,1,0.06,"| transmembrane and coiled-coil domain-containing protein 4 | Chr4:3624545-3630911 REVERSE LENGTH=643 |"
738,1,huanggua_zhangwenna,CsGy6G011830.1,71,61514,2,2,1,1,0.07,"| 60 kDa chaperonin 1 | Chr6:10308635-10311561 FORWARD LENGTH=583 |"
739,1,huanggua_zhangwenna,CsGy5G018020.1,71,53194,2,2,2,2,0.17,"| ATP synthase subunit beta | Chr5:24217376-24222518 FORWARD LENGTH=486 |"
740,1,huanggua_zhangwenna,CsGy3G016230.1,71,56297,1,1,1,1,0.08,"| Peptidyl-prolyl cis-trans isomerase FKBP53 | Chr3:12041221-12046602 FORWARD LENGTH=507 |"
741,1,huanggua_zhangwenna,CsGy7G008260.1,71,72723,2,2,2,2,0.12,"| DUF21 domain-containing protein, chloroplastic | Chr7:9209933-9225803 REVERSE LENGTH=655 |"
742,1,huanggua_zhangwenna,CsGy1G006800.1,71,25544,4,4,2,2,0.39,"| Reticulon-like protein | Chr1:4361636-4363186 FORWARD LENGTH=219 |"
743,1,huanggua_zhangwenna,CsGy3G023610.1,71,68847,3,3,3,3,0.20,"| ADP,ATP carrier protein | Chr3:23420135-23422865 FORWARD LENGTH=627 |"
744,1,huanggua_zhangwenna,CsGy6G006910.1,71,83978,3,3,2,2,0.11,"| pre-rRNA-processing protein TSR1 homolog | Chr6:5955901-5962374 REVERSE LENGTH=737 |"
745,1,huanggua_zhangwenna,CsGy1G026510.1,71,140188,1,1,1,1,0.03,"| kinesin-like protein KIFC3 | Chr1:25048170-25059153 REVERSE LENGTH=1221 |"
746,1,huanggua_zhangwenna,CsGy3G038470.1,71,25566,3,3,2,2,0.39,"| Xyloglucan endotransglucosylase/hydrolase | Chr3:36148953-36149769 REVERSE LENGTH=215 |"
747,1,huanggua_zhangwenna,CsGy6G029820.1,71,22997,3,3,2,2,0.44,"| lipoxygenase homology domain-containing protein 1 | Chr6:28284914-28285636 REVERSE LENGTH=207 |"
748,1,huanggua_zhangwenna,CsGy2G011920.1,71,47613,1,1,1,1,0.09,"| Dolichyl-diphosphooligosaccharide--protein glycosyltransferase 48 kDa subunit | Chr2:11884497-11888965 FORWARD LENGTH=426 |"
749,1,huanggua_zhangwenna,CsGy4G025630.1,71,33010,1,1,1,1,0.14,"| splicing factor U2af small subunit B-like | Chr4:30889274-30890104 REVERSE LENGTH=276 |"
750,1,huanggua_zhangwenna,CsGy3G001830.1,70,42782,1,1,1,1,0.10,"| Ribose-phosphate pyrophosphokinase 1 | Chr3:1397041-1403502 FORWARD LENGTH=387 |"
751,1,huanggua_zhangwenna,CsGy2G003170.1,70,53190,3,3,2,2,0.17,"| protein ECERIFERUM 26-like | Chr2:2081969-2084520 REVERSE LENGTH=475 |"
752,1,huanggua_zhangwenna,CsGy3G027400.1,70,49131,3,3,3,3,0.29,"| Methyltransferase | Chr3:28489625-28493458 REVERSE LENGTH=422 |"
753,1,huanggua_zhangwenna,CsGy4G010930.1,70,31150,2,2,2,2,0.31,"| Ricin B-like lectin EULS3 | Chr4:10058568-10061092 FORWARD LENGTH=274 |"
754,1,huanggua_zhangwenna,CsGy2G011870.1,70,74810,4,4,3,3,0.19,"| Long-chain-fatty-acid--CoA ligase 5 | Chr2:11849780-11857247 REVERSE LENGTH=661 |"
755,1,huanggua_zhangwenna,CsGy6G000140.1,70,128063,2,2,1,1,0.03,"| importin beta-like SAD2 homolog isoform X2 | Chr6:99855-113517 REVERSE LENGTH=1132 |"
756,1,huanggua_zhangwenna,CsGy7G014090.1,70,151909,2,2,1,1,0.03,"| Pre-mRNA-splicing factor ATP-dependent RNA helicase | Chr7:18084091-18095438 REVERSE LENGTH=1340 |"
757,1,huanggua_zhangwenna,CsGy7G015870.1,70,34115,2,2,1,1,0.13,"| universal stress protein A-like protein | Chr7:19698251-19702392 FORWARD LENGTH=301 |"
758,1,huanggua_zhangwenna,CsGy2G013890.1,70,176638,2,2,2,2,0.05,"| DNA polymerase | Chr2:14175514-14186886 FORWARD LENGTH=1565 |"
759,1,huanggua_zhangwenna,CsGy2G010320.1,69,143519,2,2,1,1,0.03,"| COP1-interacting protein-like protein | Chr2:10033000-10040333 REVERSE LENGTH=1303 |"
760,1,huanggua_zhangwenna,CsGy6G011630.1,69,93086,1,1,1,1,0.05,"| Homeobox-leucine zipper protein REVOLUTA | Chr6:10141031-10147208 FORWARD LENGTH=842 |"
761,1,huanggua_zhangwenna,CsGy6G019750.1,69,57274,3,3,3,3,0.25,"| Protein disulfide-isomerase | Chr6:20335047-20339104 FORWARD LENGTH=510 |"
762,1,huanggua_zhangwenna,CsGy5G011790.1,69,32149,3,3,2,2,0.30,"| Threonine--tRNA ligase | Chr5:13180348-13183753 REVERSE LENGTH=276 |"
763,1,huanggua_zhangwenna,CsGy2G026760.1,69,128765,1,1,1,1,0.03,"| Regulator of chromosome condensation, RCC1 | Chr2:34296930-34306462 REVERSE LENGTH=1162 |"
764,1,huanggua_zhangwenna,CsGy4G010260.1,69,154154,2,2,2,2,0.06,"| magnesium-chelatase subunit ChlH, chloroplastic | Chr4:8981309-8986458 REVERSE LENGTH=1382 |"
765,1,huanggua_zhangwenna,CsGy2G007050.1,69,119100,4,4,4,4,0.15,"| conserved oligomeric Golgi complex subunit 1 | Chr2:5619533-5627177 FORWARD LENGTH=1057 |"
766,1,huanggua_zhangwenna,CsGy2G009110.1,69,75464,2,2,2,2,0.12,"| Chaperone DnaK | Chr2:8286314-8289994 FORWARD LENGTH=707 |"
767,1,huanggua_zhangwenna,CsGy3G000310.1,69,47522,3,3,2,2,0.19,"| Phosphoserine aminotransferase | Chr3:275884-277167 FORWARD LENGTH=427 |"
768,1,huanggua_zhangwenna,CsGy1G018500.1,69,25445,3,3,3,3,0.64,"| GTP-binding nuclear protein | Chr1:16668953-16670797 FORWARD LENGTH=221 |"
769,1,huanggua_zhangwenna,CsGy3G019110.1,69,10844,1,1,1,1,0.46,"| 30S ribosomal protein S3, chloroplastic | Chr3:15315198-15317575 FORWARD LENGTH=94 |"
770,1,huanggua_zhangwenna,CsGy7G018660.1,68,60715,1,1,1,1,0.07,"| glycerol kinase | Chr7:21586378-21588457 FORWARD LENGTH=552 |"
771,1,huanggua_zhangwenna,CsGy1G002520.1,68,56678,2,2,1,1,0.08,"| LON peptidase N-terminal domain and RING finger protein 1 | Chr1:1563259-1570989 FORWARD LENGTH=487 |"
772,1,huanggua_zhangwenna,CsGy4G001400.1,68,19642,3,3,2,2,0.53,"| Embryo-specific family protein | Chr4:845456-847378 REVERSE LENGTH=172 |"
773,1,huanggua_zhangwenna,CsGy3G026180.1,68,52616,2,2,2,2,0.17,"| UDP-glycosyltransferase 89A2-like | Chr3:26964648-26966066 FORWARD LENGTH=472 |"
774,1,huanggua_zhangwenna,CsGy6G031990.1,68,17814,2,2,1,1,0.26,"| endochitinase-like | Chr6:29424097-29425162 FORWARD LENGTH=158 |"
775,1,huanggua_zhangwenna,CsGy6G024270.1,67,25763,3,3,1,1,0.18,"| Aquaporin | Chr6:24153363-24154614 REVERSE LENGTH=250 |"
776,1,huanggua_zhangwenna,CsGy5G002620.1,67,59744,2,2,2,2,0.15,"| GMP synthase [glutamine-hydrolyzing]-like | Chr5:1696993-1700216 FORWARD LENGTH=534 |"
777,1,huanggua_zhangwenna,CsGy1G015510.1,67,79141,1,1,1,1,0.06,"| ATP-dependent zinc metalloprotease FtsH | Chr1:11425859-11438425 FORWARD LENGTH=715 |"
778,1,huanggua_zhangwenna,CsGy7G011730.1,67,16160,2,2,2,2,0.67,"| 30S ribosomal protein S18, chloroplastic | Chr7:14805235-14813934 FORWARD LENGTH=141 |"
779,1,huanggua_zhangwenna,CsGy1G001600.1,66,129912,4,4,3,3,0.10,"| RNA-dependent RNA polymerase | Chr1:1047349-1051676 REVERSE LENGTH=1117 |"
780,1,huanggua_zhangwenna,CsGy3G039330.1,66,137925,4,4,3,3,0.10,"| myosin-2 | Chr3:37037541-37047403 REVERSE LENGTH=1213 |"
781,1,huanggua_zhangwenna,CsGy3G010820.1,66,84476,1,1,1,1,0.05,"| methyltransferase-like protein 13 | Chr3:8462871-8469202 REVERSE LENGTH=752 |"
782,1,huanggua_zhangwenna,CsGy3G036230.1,66,36159,3,3,2,2,0.26,"| Eukaryotic translation initiation factor 3 subunit I | Chr3:34448693-34451557 REVERSE LENGTH=326 |"
783,1,huanggua_zhangwenna,CsGy1G000520.1,66,72475,2,2,2,2,0.12,"| Acetolactate synthase | Chr1:284430-286427 FORWARD LENGTH=665 |"
784,1,huanggua_zhangwenna,CsGy1G006000.1,66,41664,3,3,3,3,0.36,"| Alpha-1,4-glucan-protein synthase [UDP-forming] | Chr1:3920192-3922068 FORWARD LENGTH=361 |"
785,1,huanggua_zhangwenna,CsGy3G015650.1,66,17858,3,3,2,2,0.59,"| MLP-like protein 43 | Chr3:11551973-11552520 FORWARD LENGTH=151 |"
786,1,huanggua_zhangwenna,CsGy3G003960.1,66,203813,1,1,1,1,0.02,"| Proteasome activator subunit 4 | Chr3:3224845-3242963 REVERSE LENGTH=1802 |"
787,1,huanggua_zhangwenna,CsGy6G003690.1,66,37380,4,4,3,3,0.40,"| Fructose-1,6-bisphosphatase | Chr6:3436282-3439782 FORWARD LENGTH=339 |"
788,1,huanggua_zhangwenna,CsGy5G002470.1,66,84652,1,1,1,1,0.05,"| BTB/POZ domain-containing protein At1g63850 | Chr5:1562115-1565142 REVERSE LENGTH=757 |"
789,1,huanggua_zhangwenna,CsGy3G036170.1,65,94356,1,1,1,1,0.05,"| Putative mitochondrial saccharopine dehydrogenase-like oxidoreductase | Chr3:34406055-34411911 FORWARD LENGTH=846 |"
790,1,huanggua_zhangwenna,CsGy3G005260.1,65,84072,3,3,3,3,0.16,"| RNA helicase | Chr3:4203373-4208564 FORWARD LENGTH=740 |"
791,1,huanggua_zhangwenna,CsGy1G025870.1,65,110441,2,2,2,2,0.08,"| Beta-mannosidase, putative | Chr1:24620855-24628511 FORWARD LENGTH=966 |"
792,1,huanggua_zhangwenna,CsGy7G002170.1,65,27170,1,1,1,1,0.17,"| period circadian protein | Chr7:1808787-1811794 FORWARD LENGTH=246 |"
793,1,huanggua_zhangwenna,CsGy3G004060.1,65,85276,4,4,2,2,0.10,"| DEK domain-containing chromatin associated protein | Chr3:3323586-3329248 FORWARD LENGTH=760 |"
794,1,huanggua_zhangwenna,CsGy1G001130.1,65,52846,1,1,1,1,0.08,"| Histone deacetylase | Chr1:650091-652627 FORWARD LENGTH=465 |"
795,1,huanggua_zhangwenna,CsGy5G021030.1,64,97863,2,2,2,2,0.09,"| Mannosyl-oligosaccharide glucosidase, putative | Chr5:26902842-26914033 REVERSE LENGTH=853 |"
796,1,huanggua_zhangwenna,CsGy1G004040.1,64,27697,1,1,1,1,0.16,"| Microbial collagenase | Chr1:2564882-2566672 FORWARD LENGTH=250 |"
797,1,huanggua_zhangwenna,CsGy2G006540.1,64,67710,2,2,1,1,0.06,"| Clathrin assembly protein, putative | Chr2:4916410-4925498 REVERSE LENGTH=596 |"
798,1,huanggua_zhangwenna,CsGy3G022990.1,64,15237,1,1,1,1,0.31,"| photosystem I reaction center subunit VI, chloroplastic | Chr3:22366942-22368078 FORWARD LENGTH=144 |"
799,1,huanggua_zhangwenna,CsGy5G016820.1,64,24124,1,1,1,1,0.19,"| Photosystem II CP43 reaction center protein | Chr5:23188565-23193775 REVERSE LENGTH=213 |"
800,1,huanggua_zhangwenna,CsGy3G006580.1,64,64654,3,3,1,1,0.07,"| Putative guanine nucleotide-binding protein-like 3-like | Chr3:5620818-5625009 REVERSE LENGTH=571 |"
801,1,huanggua_zhangwenna,CsGy1G031600.1,64,102699,2,2,2,2,0.09,"| Pentatricopeptide repeat-containing protein, putative | Chr1:30560124-30600852 FORWARD LENGTH=888 |"
802,1,huanggua_zhangwenna,CsGy5G021790.1,64,16483,3,3,2,2,0.66,"| 60S ribosomal protein L27a-3 | Chr5:27461887-27462327 FORWARD LENGTH=146 |"
802,2,huanggua_zhangwenna,CsGy1G008710.1,44,16464,3,3,2,2,0.66,"| 60S ribosomal protein L27a-3 | Chr1:5465917-5468147 REVERSE LENGTH=145 |"
803,1,huanggua_zhangwenna,CsGy7G006440.1,64,45783,2,2,2,2,0.20,"| ATP-dependent Clp protease proteolytic subunit | Chr7:4782408-4786496 REVERSE LENGTH=408 |"
804,1,huanggua_zhangwenna,CsGy2G020180.1,63,13715,3,3,3,3,1.46,"| Thioredoxin | Chr2:29221374-29222338 REVERSE LENGTH=123 |"
805,1,huanggua_zhangwenna,CsGy3G036610.1,63,12135,2,2,1,1,0.41,"| gibberellin-regulated protein 6 | Chr3:34679970-34680708 REVERSE LENGTH=104 |"
806,1,huanggua_zhangwenna,CsGy1G028870.1,63,54663,3,3,2,2,0.17,"| T-complex protein 1 subunit eta | Chr1:26919828-26925369 REVERSE LENGTH=503 |"
807,1,huanggua_zhangwenna,CsGy6G013160.1,63,94618,1,1,1,1,0.05,"| centromere/kinetochore protein zw10 homolog | Chr6:11547848-11554664 REVERSE LENGTH=824 |"
808,1,huanggua_zhangwenna,CsGy1G023530.1,63,25152,1,1,1,1,0.18,"| ran-binding protein 1 homolog a | Chr1:22329407-22332369 FORWARD LENGTH=223 |"
809,1,huanggua_zhangwenna,CsGy4G009160.1,62,62188,1,1,1,1,0.07,"| dicarboxylate transporter 2.1, chloroplastic | Chr4:7372903-7376350 REVERSE LENGTH=577 |"
810,1,huanggua_zhangwenna,CsGy5G026870.1,62,36454,1,1,1,1,0.12,"| Annexin | Chr5:30641995-30644195 REVERSE LENGTH=318 |"
811,1,huanggua_zhangwenna,CsGy1G025840.1,62,42903,1,1,1,1,0.10,"| Eukaryotic translation initiation factor 6 | Chr1:24596779-24600587 FORWARD LENGTH=385 |"
812,1,huanggua_zhangwenna,CsGy5G024900.1,62,50958,3,3,2,2,0.18,"| Putative receptor kinase | Chr5:29387860-29389455 REVERSE LENGTH=463 |"
813,1,huanggua_zhangwenna,CsGy1G025030.1,62,100911,3,3,3,3,0.13,"| sister-chromatid cohesion protein 3 isoform X2 | Chr1:23992937-24002933 FORWARD LENGTH=874 |"
814,1,huanggua_zhangwenna,CsGy5G029240.1,62,53647,3,3,1,1,0.08,"| tryptophan synthase beta chain 2-like | Chr5:32630975-32633895 FORWARD LENGTH=488 |"
815,1,huanggua_zhangwenna,CsGy5G026520.1,62,55013,3,3,3,3,0.26,"| Dolichyl-diphosphooligosaccharide--protein glycosyltransferase subunit 1 | Chr5:30413679-30417046 FORWARD LENGTH=484 |"
816,1,huanggua_zhangwenna,CsGy7G018790.1,62,23335,3,3,3,3,0.71,"| protein LURP-one-related 12-like | Chr7:21675710-21677026 FORWARD LENGTH=206 |"
817,1,huanggua_zhangwenna,CsGy5G023560.1,62,11870,1,1,1,1,0.41,"| ATP synthase subunit beta | Chr5:28500157-28502500 FORWARD LENGTH=107 |"
818,1,huanggua_zhangwenna,CsGy5G024240.1,62,109753,2,2,2,2,0.08,"| importin-9 isoform X1 | Chr5:28911309-28923730 FORWARD LENGTH=986 |"
819,1,huanggua_zhangwenna,CsGy3G004370.1,62,17029,4,4,2,2,0.63,"| photosystem I reaction center subunit V, chloroplastic | Chr3:3532075-3532551 REVERSE LENGTH=158 |"
820,1,huanggua_zhangwenna,CsGy6G000300.1,62,143781,2,2,2,2,0.06,"| paladin | Chr6:231946-256166 REVERSE LENGTH=1271 |"
821,1,huanggua_zhangwenna,CsGy2G010340.1,62,62930,2,2,2,2,0.14,"| probable serine/threonine protein phosphatase 2A regulatory subunit B''delta | Chr2:10053603-10057771 REVERSE LENGTH=539 |"
822,1,huanggua_zhangwenna,CsGy7G004820.1,61,22816,2,2,2,2,0.44,"| glycine-rich RNA-binding protein RZ1A | Chr7:3646791-3647757 REVERSE LENGTH=211 |"
823,1,huanggua_zhangwenna,CsGy1G001920.1,61,114476,1,1,1,1,0.04,"| transportin-3 | Chr1:1234613-1247928 REVERSE LENGTH=1010 |"
824,1,huanggua_zhangwenna,CsGy3G000710.1,61,34986,2,2,2,2,0.27,"| Translocase of chloroplast | Chr3:497164-499187 FORWARD LENGTH=312 |"
825,1,huanggua_zhangwenna,CsGy1G031190.1,61,74243,1,1,1,1,0.06,"| riboflavin biosynthesis protein PYRR, chloroplastic-like | Chr1:29980240-29984818 REVERSE LENGTH=672 |"
826,1,huanggua_zhangwenna,CsGy4G003650.1,61,70553,4,4,3,3,0.20,"| ATP-dependent DNA helicase 2 subunit KU70 | Chr4:2296668-2308719 REVERSE LENGTH=622 |"
827,1,huanggua_zhangwenna,CsGy1G019340.1,61,295672,3,3,3,3,0.04,"| DnaJ homolog subfamily C member 13 | Chr1:18088711-18106358 FORWARD LENGTH=2676 |"
828,1,huanggua_zhangwenna,CsGy1G010570.1,60,41317,2,2,2,2,0.23,"| ATP synthase gamma chain | Chr1:6668780-6669901 REVERSE LENGTH=373 |"
829,1,huanggua_zhangwenna,CsGy3G028270.1,60,24199,1,1,1,1,0.19,"| ethanolamine-phosphate cytidylyltransferase isoform X2 | Chr3:29293695-29308022 REVERSE LENGTH=215 |"
830,1,huanggua_zhangwenna,CsGy6G036160.1,60,71364,1,1,1,1,0.06,"| BTB/POZ domain-containing protein | Chr6:31747310-31750888 FORWARD LENGTH=636 |"
831,1,huanggua_zhangwenna,CsGy4G025820.1,60,42990,1,1,1,1,0.10,"| SH3 domain-containing protein 1 isoform X1 | Chr4:31087500-31090709 FORWARD LENGTH=382 |"
832,1,huanggua_zhangwenna,CsGy4G001680.1,60,41990,2,2,2,2,0.22,"| PTI1-like tyrosine-protein kinase At3g15890 | Chr4:985545-988397 FORWARD LENGTH=369 |"
833,1,huanggua_zhangwenna,CsGy4G024590.1,60,17644,3,3,2,2,0.60,"| Eukaryotic translation initiation factor 5A | Chr4:30262250-30264181 REVERSE LENGTH=159 |"
834,1,huanggua_zhangwenna,CsGy3G038880.1,60,65616,2,2,2,2,0.14,"| Oxygen-dependent choline dehydrogenase | Chr3:36601201-36606740 REVERSE LENGTH=595 |"
835,1,huanggua_zhangwenna,CsGy4G000900.1,60,24105,3,3,1,1,0.42,"| Ribosomal protein L19 | Chr4:552924-554806 FORWARD LENGTH=206 |"
836,1,huanggua_zhangwenna,CsGy3G019710.1,60,62001,1,1,1,1,0.07,"| ATP-dependent clp protease ATP-binding subunit clpx | Chr3:15861965-15869392 FORWARD LENGTH=571 |"
837,1,huanggua_zhangwenna,CsGy6G013960.1,60,29743,1,1,1,1,0.15,"| Proliferating cell nuclear antigen | Chr6:12390700-12392207 FORWARD LENGTH=266 |"
838,1,huanggua_zhangwenna,CsGy2G023830.1,60,47662,1,1,1,1,0.09,"| Lariat debranching enzyme | Chr2:31662904-31666756 FORWARD LENGTH=413 |"
839,1,huanggua_zhangwenna,CsGy6G005850.1,60,138064,1,1,1,1,0.03,"| Protein transport Sec1a | Chr6:5212998-5226365 REVERSE LENGTH=1225 |"
840,1,huanggua_zhangwenna,CsGy1G009910.1,60,60980,2,2,1,1,0.07,"| Calnexin homolog 1 | Chr1:6162452-6165003 REVERSE LENGTH=539 |"
841,1,huanggua_zhangwenna,CsGy1G008100.1,60,8391,2,2,2,2,1.62,"| NADH-ubiquinone reductase complex 1 MLRQ subunit | Chr1:5121307-5122331 FORWARD LENGTH=73 |"
842,1,huanggua_zhangwenna,CsGy6G024630.1,60,46465,2,2,2,2,0.20,"| Enolase | Chr6:24442082-24446329 FORWARD LENGTH=429 |"
843,1,huanggua_zhangwenna,CsGy4G023120.1,60,37594,2,2,1,1,0.12,"| GPN-loop GTPase 2 | Chr4:29292971-29296960 REVERSE LENGTH=336 |"
844,1,huanggua_zhangwenna,CsGy2G022350.1,59,18649,2,2,2,2,0.56,"| Proteasome subunit beta type | Chr2:30726672-30730731 REVERSE LENGTH=173 |"
845,1,huanggua_zhangwenna,CsGy6G029560.1,59,24913,1,1,1,1,0.18,"| Ras-related protein rab-11.1 | Chr6:28142043-28143406 REVERSE LENGTH=226 |"
846,1,huanggua_zhangwenna,CsGy1G027140.1,59,32158,1,1,1,1,0.14,"| DUF3456 domain protein | Chr1:25580696-25583480 REVERSE LENGTH=278 |"
847,1,huanggua_zhangwenna,CsGy2G022990.1,59,40012,1,1,1,1,0.11,"| choice-of-anchor C domain protein%2C putative (Protein of unknown function%2C DUF642) | Chr2:31144672-31147797 FORWARD LENGTH=368 |"
848,1,huanggua_zhangwenna,CsGy1G030930.1,59,23000,2,2,2,2,0.44,"| Chaperone binding,ATPase activators | Chr1:29516443-29521111 FORWARD LENGTH=201 |"
849,1,huanggua_zhangwenna,CsGy4G007050.1,59,74994,1,1,1,1,0.06,"| gamma aminobutyrate transaminase 1, mitochondrial-like isoform X2 | Chr4:5134985-5141750 FORWARD LENGTH=674 |"
850,1,huanggua_zhangwenna,CsGy5G026100.1,59,34842,1,1,1,1,0.13,"| protein BTR1 | Chr5:30186333-30192446 FORWARD LENGTH=321 |"
851,1,huanggua_zhangwenna,CsGy1G003600.1,59,47046,3,3,2,2,0.20,"| actin-related protein 4 | Chr1:2279830-2287313 REVERSE LENGTH=427 |"
852,1,huanggua_zhangwenna,CsGy3G009560.1,59,205064,2,2,2,2,0.04,"| brefeldin A-inhibited guanine nucleotide-exchange protein 2-like | Chr3:7687160-7696468 REVERSE LENGTH=1823 |"
853,1,huanggua_zhangwenna,CsGy3G002600.1,59,148778,1,1,1,1,0.03,"| Protein transport protein sec16 | Chr3:2018800-2027822 FORWARD LENGTH=1377 |"
854,1,huanggua_zhangwenna,CsGy2G003490.1,59,147262,2,2,2,2,0.06,"| Cation-transporting ATPase | Chr2:2347522-2362598 FORWARD LENGTH=1304 |"
855,1,huanggua_zhangwenna,CsGy6G010950.1,59,22740,1,1,1,1,0.20,"| CBS domain-containing protein | Chr6:9412453-9415085 FORWARD LENGTH=206 |"
856,1,huanggua_zhangwenna,CsGy1G001680.1,59,57916,2,2,1,1,0.08,"| nucleobase-ascorbate transporter 6 | Chr1:1088162-1092831 FORWARD LENGTH=530 |"
857,1,huanggua_zhangwenna,CsGy5G022400.1,59,17646,2,2,1,1,0.27,"| MLP-like protein 423 | Chr5:27846392-27846935 REVERSE LENGTH=155 |"
858,1,huanggua_zhangwenna,CsGy3G016000.1,58,118576,2,2,1,1,0.04,"| conserved oligomeric Golgi complex subunit 7 | Chr3:11872861-11879625 REVERSE LENGTH=1060 |"
859,1,huanggua_zhangwenna,CsGy5G022350.1,58,94895,2,2,2,2,0.09,"| AP-1 complex subunit gamma-2 | Chr5:27797419-27812393 FORWARD LENGTH=860 |"
860,1,huanggua_zhangwenna,CsGy2G007890.1,58,276011,3,3,3,3,0.05,"| eIF-2-alpha kinase activator GCN1-like | Chr2:6594654-6645697 REVERSE LENGTH=2503 |"
861,1,huanggua_zhangwenna,CsGy2G013190.1,58,54981,1,1,1,1,0.08,"| Glutamyl-tRNA(Gln) amidotransferase subunit A | Chr2:12968248-12970645 FORWARD LENGTH=510 |"
862,1,huanggua_zhangwenna,CsGy3G031920.1,58,42395,1,1,1,1,0.10,"| delta(14)-sterol reductase | Chr3:31302078-31307255 FORWARD LENGTH=369 |"
863,1,huanggua_zhangwenna,CsGy6G009660.1,58,50177,3,3,3,3,0.29,"| Succinyl-diaminopimelate desuccinylase | Chr6:8146586-8149080 REVERSE LENGTH=448 |"
864,1,huanggua_zhangwenna,CsGy4G013630.1,58,32615,1,1,1,1,0.14,"| Putative adenylate kinase 1 | Chr4:18647327-18648972 FORWARD LENGTH=293 |"
865,1,huanggua_zhangwenna,CsGy5G012080.1,58,69702,4,4,2,2,0.13,"| Transmembrane 9 superfamily member | Chr5:14374235-14377345 REVERSE LENGTH=600 |"
866,1,huanggua_zhangwenna,CsGy4G003630.1,58,30303,1,1,1,1,0.15,"| protein YIF1B | Chr4:2282523-2287541 REVERSE LENGTH=269 |"
867,1,huanggua_zhangwenna,CsGy2G011640.1,58,56103,1,1,1,1,0.08,"| putative nuclease HARBI1 | Chr2:11642038-11643549 REVERSE LENGTH=503 |"
868,1,huanggua_zhangwenna,CsGy2G019840.1,57,52555,2,2,1,1,0.08,"| sugar transporter ERD6-like 6 | Chr2:29032902-29037225 REVERSE LENGTH=486 |"
869,1,huanggua_zhangwenna,CsGy7G017640.1,57,27650,3,3,3,3,0.58,"| F1-ATP synthase delta subunit | Chr7:20903242-20906837 REVERSE LENGTH=249 |"
870,1,huanggua_zhangwenna,CsGy1G004220.1,57,52766,3,3,2,2,0.17,"| Phosphoethanolamine N-methyltransferase | Chr1:2676505-2679970 REVERSE LENGTH=455 |"
871,1,huanggua_zhangwenna,CsGy4G004020.1,57,239106,1,1,1,1,0.02,"| U3 small nucleolar RNA-associated protein 10 and NUC211 domain-containing protein, putative isoform 1 | Chr4:2552888-2579729 REVERSE LENGTH=2119 |"
872,1,huanggua_zhangwenna,CsGy5G010740.1,57,31197,4,4,3,3,0.50,"| Acetolactate synthase small subunit | Chr5:11188393-11197973 REVERSE LENGTH=281 |"
873,1,huanggua_zhangwenna,CsGy7G020700.1,57,27393,1,1,1,1,0.17,"| Proteasome subunit alpha type-6 | Chr7:23025494-23029734 FORWARD LENGTH=246 |"
874,1,huanggua_zhangwenna,CsGy4G014940.1,57,48523,2,2,2,2,0.19,"| protein SSUH2 homolog | Chr4:19626450-19630752 REVERSE LENGTH=426 |"
875,1,huanggua_zhangwenna,CsGy3G035360.1,57,36720,1,1,1,1,0.12,"| ribosomal RNA small subunit methyltransferase NEP1 | Chr3:33902429-33904597 REVERSE LENGTH=321 |"
876,1,huanggua_zhangwenna,CsGy1G012070.1,57,53951,2,2,2,2,0.17,"| pentatricopeptide repeat-containing protein At2g20710, mitochondrial-like | Chr1:7589297-7591683 FORWARD LENGTH=461 |"
877,1,huanggua_zhangwenna,CsGy2G020380.1,57,94838,1,1,1,1,0.05,"| protein ACCUMULATION AND REPLICATION OF CHLOROPLASTS 6, chloroplastic | Chr2:29347348-29351953 REVERSE LENGTH=850 |"
878,1,huanggua_zhangwenna,CsGy5G029460.1,57,230965,1,1,1,1,0.02,"| HEAT repeat-containing protein 5B isoform X2 | Chr5:32798609-32847350 FORWARD LENGTH=2074 |"
879,1,huanggua_zhangwenna,CsGy1G021250.1,57,14151,3,3,2,2,0.80,"| 60S ribosomal protein L32-1 | Chr1:19991887-19993310 FORWARD LENGTH=118 |"
880,1,huanggua_zhangwenna,CsGy6G007990.1,57,89143,1,1,1,1,0.05,"| conserved oligomeric Golgi complex subunit 4 | Chr6:6714403-6718731 REVERSE LENGTH=790 |"
881,1,huanggua_zhangwenna,CsGy7G001030.1,57,63408,1,1,1,1,0.07,"| DDB1- and CUL4-associated factor 8 | Chr7:1061608-1069139 REVERSE LENGTH=563 |"
882,1,huanggua_zhangwenna,CsGy4G000070.1,57,9254,2,2,1,1,0.56,"| Photosystem II CP47 reaction center protein | Chr4:57713-58008 FORWARD LENGTH=82 |"
883,1,huanggua_zhangwenna,CsGy6G036220.1,57,42473,2,2,1,1,0.10,"| Ferredoxin--NADP reductase | Chr6:31830419-31833419 FORWARD LENGTH=378 |"
884,1,huanggua_zhangwenna,CsGy2G025310.1,56,84006,2,2,2,2,0.11,"| Nucleolar complex protein 2 homolog | Chr2:32780635-32789491 REVERSE LENGTH=734 |"
885,1,huanggua_zhangwenna,CsGy5G025790.1,56,10719,1,1,1,1,0.46,"| replication protein A 14 kDa subunit B-like | Chr5:29885295-29886183 FORWARD LENGTH=98 |"
886,1,huanggua_zhangwenna,CsGy6G018020.1,56,91228,3,3,2,2,0.10,"| RING-type E3 ubiquitin transferase | Chr6:18818406-18829834 REVERSE LENGTH=820 |"
887,1,huanggua_zhangwenna,CsGy7G016020.1,56,91669,2,2,2,2,0.10,"| Exocyst complex component | Chr7:19801571-19803988 REVERSE LENGTH=805 |"
888,1,huanggua_zhangwenna,CsGy4G025580.1,56,45645,1,1,1,1,0.10,"| Auxin efflux carrier family protein | Chr4:30862523-30864665 REVERSE LENGTH=421 |"
889,1,huanggua_zhangwenna,CsGy6G018980.1,56,24404,1,1,1,1,0.19,"| 6,7-dimethyl-8-ribityllumazine synthase | Chr6:19548664-19551961 FORWARD LENGTH=228 |"
890,1,huanggua_zhangwenna,CsGy3G023710.1,56,26240,2,2,2,2,0.38,"| V-type proton ATPase subunit E | Chr3:23581818-23584918 REVERSE LENGTH=229 |"
891,1,huanggua_zhangwenna,CsGy6G012710.1,56,48421,1,1,1,1,0.09,"| ATP-dependent zinc metalloprotease FtsH | Chr6:10962805-10967531 FORWARD LENGTH=433 |"
892,1,huanggua_zhangwenna,CsGy2G007560.1,56,66138,1,1,1,1,0.07,"| serine/threonine protein phosphatase 2A regulatory subunit B''beta-like | Chr2:6179161-6190822 FORWARD LENGTH=573 |"
893,1,huanggua_zhangwenna,CsGy6G020000.1,56,41652,3,3,3,3,0.36,"| ribosome maturation protein SBDS | Chr6:20673952-20676369 FORWARD LENGTH=359 |"
894,1,huanggua_zhangwenna,CsGy6G020040.1,56,28114,2,2,1,1,0.16,"| phosphopantothenate--cysteine ligase 2-like | Chr6:20746385-20750511 FORWARD LENGTH=247 |"
895,1,huanggua_zhangwenna,CsGy3G002900.1,55,51741,1,1,1,1,0.09,"| Flavin-containing monooxygenase | Chr3:2409723-2412794 FORWARD LENGTH=456 |"
896,1,huanggua_zhangwenna,CsGy6G032300.1,55,62896,1,1,1,1,0.07,"| Calcineurin B-like protein 3 | Chr6:29577433-29585190 REVERSE LENGTH=548 |"
897,1,huanggua_zhangwenna,CsGy5G008080.1,55,27830,1,1,1,1,0.16,"| N-(5'-phosphoribosyl)anthranilate isomerase 1, chloroplastic | Chr5:5926030-5928253 FORWARD LENGTH=254 |"
898,1,huanggua_zhangwenna,CsGy2G001310.1,54,77072,1,1,1,1,0.06,"| probable ADP-ribosylation factor GTPase-activating protein AGD14 | Chr2:861613-866359 REVERSE LENGTH=711 |"
899,1,huanggua_zhangwenna,CsGy3G018860.1,54,20424,1,1,1,1,0.23,"| DNA-directed RNA polymerase subunit alpha | Chr3:14986908-14993554 FORWARD LENGTH=175 |"
900,1,huanggua_zhangwenna,CsGy3G044120.1,54,43137,2,2,1,1,0.10,"| probable ADP-ribosylation factor GTPase-activating protein AGD9 | Chr3:40888343-40890646 REVERSE LENGTH=399 |"
901,1,huanggua_zhangwenna,CsGy4G013010.1,54,26743,1,1,1,1,0.17,"| lipoxygenase 7, chloroplastic-like | Chr4:18135451-18138107 FORWARD LENGTH=241 |"
902,1,huanggua_zhangwenna,CsGy1G027920.1,54,39553,1,1,1,1,0.11,"| Cysteine protease | Chr1:26222318-26225319 REVERSE LENGTH=356 |"
903,1,huanggua_zhangwenna,CsGy5G022800.1,54,51932,2,2,2,2,0.18,"| Glycine-rich protein, putative isoform 1 | Chr5:28081899-28087281 REVERSE LENGTH=470 |"
904,1,huanggua_zhangwenna,CsGy3G013550.1,54,25558,2,2,2,2,0.39,"| stem-specific protein TSJT1 | Chr3:10106730-10109177 REVERSE LENGTH=236 |"
905,1,huanggua_zhangwenna,CsGy6G032440.1,54,34571,1,1,1,1,0.13,"| heavy metal-associated isoprenylated plant protein 3-like | Chr6:29642001-29644364 REVERSE LENGTH=300 |"
906,1,huanggua_zhangwenna,CsGy6G029990.1,54,224555,4,4,4,4,0.08,"| CELLULOSE SYNTHASE INTERACTIVE 3 | Chr6:28368849-28376478 REVERSE LENGTH=2083 |"
907,1,huanggua_zhangwenna,CsGy3G027410.1,54,41006,2,2,2,2,0.23,"| Methyltransferase | Chr3:28498842-28506895 REVERSE LENGTH=357 |"
908,1,huanggua_zhangwenna,CsGy6G002630.1,54,55881,2,2,2,2,0.16,"| polypyrimidine tract-binding protein homolog 3 | Chr6:1990814-2000004 FORWARD LENGTH=494 |"
909,1,huanggua_zhangwenna,CsGy4G007230.1,54,53988,1,1,1,1,0.08,"| Pleckstrin domain-containing protein isoform 1 | Chr4:5332074-5338567 REVERSE LENGTH=487 |"
910,1,huanggua_zhangwenna,CsGy3G009050.1,54,131604,1,1,1,1,0.03,"| Glutathione-regulated potassium-efflux system protein kefB, putative | Chr3:7368565-7385728 FORWARD LENGTH=1217 |"
911,1,huanggua_zhangwenna,CsGy6G025400.1,54,50972,2,2,2,2,0.18,"| aspartic proteinase nepenthesin-2-like | Chr6:24944076-24945461 FORWARD LENGTH=461 |"
912,1,huanggua_zhangwenna,CsGy5G022340.1,54,96072,1,1,1,1,0.05,"| Trehalose-6-phosphate synthase | Chr5:27792444-27795374 FORWARD LENGTH=839 |"
913,1,huanggua_zhangwenna,CsGy2G005890.1,54,20350,2,2,2,2,0.51,"| ADP-ribosylation factor 1 | Chr2:4152284-4157400 FORWARD LENGTH=182 |"
914,1,huanggua_zhangwenna,CsGy3G034300.1,54,52635,4,4,3,3,0.27,"| protein transport protein Sec61 subunit alpha-like | Chr3:33082566-33085190 FORWARD LENGTH=476 |"
915,1,huanggua_zhangwenna,CsGy5G006440.1,54,114912,2,2,2,2,0.08,"| SAC3 family protein A isoform X1 | Chr5:4349667-4357526 FORWARD LENGTH=1040 |"
916,1,huanggua_zhangwenna,CsGy3G032280.1,53,42550,2,2,2,2,0.22,"| alpha/beta-Hydrolases superfamily protein | Chr3:31662181-31667396 FORWARD LENGTH=376 |"
917,1,huanggua_zhangwenna,CsGy4G012710.1,53,19306,2,2,1,1,0.24,"| Dirigent protein | Chr4:17979501-17980087 FORWARD LENGTH=172 |"
918,1,huanggua_zhangwenna,CsGy6G016580.1,53,94096,2,2,2,2,0.09,"| calmodulin-binding transcription activator 6-like | Chr6:15618642-15629775 REVERSE LENGTH=825 |"
919,1,huanggua_zhangwenna,CsGy1G000290.1,53,8875,1,1,1,1,0.58,"| mitochondrial import inner membrane translocase subunit TIM8 | Chr1:154474-155712 FORWARD LENGTH=77 |"
920,1,huanggua_zhangwenna,CsGy4G025110.1,53,76755,3,3,3,3,0.18,"| ATP-dependent zinc metalloprotease FTSH | Chr4:30621389-30624192 FORWARD LENGTH=715 |"
921,1,huanggua_zhangwenna,CsGy1G018370.1,53,59177,2,2,2,2,0.15,"| Protein translocase secy subunit, putative | Chr1:16503416-16507134 REVERSE LENGTH=546 |"
922,1,huanggua_zhangwenna,CsGy4G015310.1,53,21283,1,1,1,1,0.22,"| Photosystem II D2 protein | Chr4:20035743-20036312 REVERSE LENGTH=189 |"
923,1,huanggua_zhangwenna,CsGy4G006800.1,53,81715,1,1,1,1,0.05,"| Beta-amylase | Chr4:4917807-4924982 FORWARD LENGTH=717 |"
924,1,huanggua_zhangwenna,CsGy1G008510.1,53,13680,2,2,1,1,0.35,"| Glutaredoxin | Chr1:5367883-5369567 REVERSE LENGTH=125 |"
925,1,huanggua_zhangwenna,CsGy7G000300.1,53,30220,3,3,2,2,0.32,"| zinc finger protein GIS2 | Chr7:399475-402455 REVERSE LENGTH=260 |"
926,1,huanggua_zhangwenna,CsGy3G014630.1,53,18761,3,3,1,1,0.25,"| Translationally-controlled tumor protein homolog | Chr3:10779910-10781754 REVERSE LENGTH=168 |"
927,1,huanggua_zhangwenna,CsGy6G008000.1,53,31807,3,3,2,2,0.30,"| 28 kDa ribonucleoprotein, chloroplastic | Chr6:6720500-6722555 REVERSE LENGTH=284 |"
928,1,huanggua_zhangwenna,CsGy2G012000.1,53,17995,1,1,1,1,0.26,"| Non-symbiotic hemoglobin 1 | Chr2:11920747-11921572 FORWARD LENGTH=159 |"
929,1,huanggua_zhangwenna,CsGy2G004340.1,53,30019,2,2,1,1,0.15,"| protein SRC2-like | Chr2:3016447-3017301 FORWARD LENGTH=284 |"
930,1,huanggua_zhangwenna,CsGy3G028660.1,53,105182,1,1,1,1,0.04,"| D-alanine--D-alanine ligase | Chr3:29514909-29523702 FORWARD LENGTH=951 |"
931,1,huanggua_zhangwenna,CsGy4G007280.1,53,44441,1,1,1,1,0.10,"| putative serine/threonine-protein kinase | Chr4:5366820-5369300 FORWARD LENGTH=397 |"
932,1,huanggua_zhangwenna,CsGy2G003690.1,53,42944,1,1,1,1,0.10,"| UPF0603 protein At1g54780, chloroplastic | Chr2:2504442-2506564 FORWARD LENGTH=387 |"
933,1,huanggua_zhangwenna,CsGy3G038330.1,53,38014,1,1,1,1,0.12,"| Cathepsin B | Chr3:36053360-36058628 REVERSE LENGTH=330 |"
934,1,huanggua_zhangwenna,CsGy2G014140.1,53,177274,1,1,1,1,0.02,"| Transducin/WD40 repeat-like superfamily protein isoform 1 | Chr2:14421849-14437889 REVERSE LENGTH=1614 |"
935,1,huanggua_zhangwenna,CsGy1G005740.1,52,75765,2,2,2,2,0.12,"| protein LEO1 homolog | Chr1:3749382-3754153 FORWARD LENGTH=658 |"
936,1,huanggua_zhangwenna,CsGy5G005650.1,52,105623,1,1,1,1,0.04,"| Putative DNA-binding protein smubp-2 | Chr5:3705191-3711719 FORWARD LENGTH=957 |"
937,1,huanggua_zhangwenna,CsGy2G012730.1,52,37408,1,1,1,1,0.12,"| SH3 domain-containing protein 2 | Chr2:12565429-12574399 REVERSE LENGTH=337 |"
938,1,huanggua_zhangwenna,CsGy6G000470.1,52,34389,1,1,1,1,0.13,"| AT-hook motif nuclear-localized protein 9-like | Chr6:325552-328733 REVERSE LENGTH=334 |"
939,1,huanggua_zhangwenna,CsGy1G030510.1,52,29401,3,3,1,1,0.15,"| Chlorophyll a-b binding protein, chloroplastic | Chr1:28813861-28815407 REVERSE LENGTH=273 |"
940,1,huanggua_zhangwenna,CsGy5G001580.1,52,43121,3,3,3,3,0.34,"| Phosphoribosylformylglycinamidine cyclo-ligase | Chr5:985797-988567 REVERSE LENGTH=402 |"
941,1,huanggua_zhangwenna,CsGy6G023330.1,52,121150,3,3,2,2,0.07,"| Mg-protoporphyrin IX chelatase | Chr6:23554512-23565792 FORWARD LENGTH=1091 |"
942,1,huanggua_zhangwenna,CsGy7G007750.1,52,80368,1,1,1,1,0.05,"| cleavage and polyadenylation specificity factor subunit 6 | Chr7:5695018-5697237 REVERSE LENGTH=739 |"
943,1,huanggua_zhangwenna,CsGy5G020310.1,52,39910,1,1,1,1,0.11,"| transcription termination factor MTERF5, chloroplastic-like | Chr5:26458343-26459680 FORWARD LENGTH=347 |"
944,1,huanggua_zhangwenna,CsGy1G000470.1,52,26985,1,1,1,1,0.17,"| Gamma carbonic anhydrase-like 2, mitochondrial | Chr1:241912-245070 REVERSE LENGTH=244 |"
945,1,huanggua_zhangwenna,CsGy3G009660.1,52,51439,2,2,2,2,0.18,"| transducin beta-like protein 2 | Chr3:7748078-7753568 REVERSE LENGTH=465 |"
946,1,huanggua_zhangwenna,CsGy1G022950.1,52,51261,1,1,1,1,0.09,"| Glycosyltransferase | Chr1:21904236-21906129 FORWARD LENGTH=452 |"
947,1,huanggua_zhangwenna,CsGy6G035600.1,52,57638,1,1,1,1,0.08,"| Cytochrome P450 | Chr6:31343633-31345156 REVERSE LENGTH=507 |"
948,1,huanggua_zhangwenna,CsGy4G000050.1,52,75390,1,1,1,1,0.06,"| Aspartate--tRNA ligase | Chr4:37797-45776 REVERSE LENGTH=670 |"
949,1,huanggua_zhangwenna,CsGy1G026640.1,52,44571,2,2,2,2,0.21,"| mediator-associated protein 1 | Chr1:25189789-25190976 FORWARD LENGTH=395 |"
950,1,huanggua_zhangwenna,CsGy3G019610.1,52,73839,1,1,1,1,0.06,"| RNA-binding KH domain-containing protein | Chr3:15791322-15796457 REVERSE LENGTH=665 |"
951,1,huanggua_zhangwenna,CsGy1G033160.1,52,25159,1,1,1,1,0.18,"| vesicle-associated membrane protein 722-like | Chr1:32958924-32970106 REVERSE LENGTH=222 |"
952,1,huanggua_zhangwenna,CsGy2G012530.1,52,69347,2,2,1,1,0.06,"| SUMO-activating enzyme subunit 2 | Chr2:12410850-12419427 REVERSE LENGTH=620 |"
953,1,huanggua_zhangwenna,CsGy2G002280.1,52,62517,1,1,1,1,0.07,"| NEDD8 ultimate buster 1 | Chr2:1500322-1504858 REVERSE LENGTH=556 |"
954,1,huanggua_zhangwenna,CsGy4G007090.1,52,16693,2,2,1,1,0.28,"| 60S ribosomal protein L27 | Chr4:5186941-5193673 REVERSE LENGTH=145 |"
955,1,huanggua_zhangwenna,CsGy7G018920.1,51,123300,2,2,2,2,0.07,"| Phospholipase D | Chr7:21726163-21734424 REVERSE LENGTH=1083 |"
956,1,huanggua_zhangwenna,CsGy3G018020.1,51,47675,1,1,1,1,0.09,"| cinnamyl alcohol dehydrogenase 1-like | Chr3:14176573-14178216 FORWARD LENGTH=427 |"
957,1,huanggua_zhangwenna,CsGy6G026450.1,51,113990,2,2,2,2,0.08,"| RNA cytidine acetyltransferase | Chr6:26022268-26036332 FORWARD LENGTH=1004 |"
958,1,huanggua_zhangwenna,CsGy2G003320.1,51,110228,2,2,2,2,0.08,"| 5'-3' exoribonuclease | Chr2:2196509-2206317 REVERSE LENGTH=963 |"
959,1,huanggua_zhangwenna,CsGy5G002750.1,51,27249,1,1,1,1,0.17,"| Glutathione peroxidase | Chr5:1814455-1816397 REVERSE LENGTH=242 |"
960,1,huanggua_zhangwenna,CsGy6G001550.1,51,24280,2,2,1,1,0.19,"| LIM domain-containing family protein | Chr6:1074015-1076378 REVERSE LENGTH=217 |"
961,1,huanggua_zhangwenna,CsGy6G022680.1,51,29563,1,1,1,1,0.15,"| NDR1/HIN1-Like protein 3-like | Chr6:23036199-23037908 REVERSE LENGTH=263 |"
962,1,huanggua_zhangwenna,CsGy6G031770.1,51,20257,1,1,1,1,0.23,"| thiosulfate sulfurtransferase 16, chloroplastic | Chr6:29359874-29361064 REVERSE LENGTH=184 |"
963,1,huanggua_zhangwenna,CsGy6G029590.1,51,36205,2,2,2,2,0.26,"| transmembrane protein | Chr6:28161288-28163195 FORWARD LENGTH=323 |"
964,1,huanggua_zhangwenna,CsGy7G019770.1,51,10935,2,2,1,1,0.45,"| Ribosomal protein L37 | Chr7:22329302-22330309 FORWARD LENGTH=95 |"
965,1,huanggua_zhangwenna,CsGy5G023700.1,51,36778,2,2,1,1,0.12,"| FYN-binding protein isoform X2 | Chr5:28597609-28599010 REVERSE LENGTH=319 |"
966,1,huanggua_zhangwenna,CsGy6G000860.1,51,26408,1,1,1,1,0.17,"| Heavy metal-associated isoprenylated plant protein 39 | Chr6:579324-581763 FORWARD LENGTH=230 |"
967,1,huanggua_zhangwenna,CsGy3G014270.1,50,42251,1,1,1,1,0.10,"| Mitochondrial transcription termination factor family protein | Chr3:10594326-10595423 REVERSE LENGTH=365 |"
968,1,huanggua_zhangwenna,CsGy6G007880.1,50,27957,1,1,1,1,0.16,"| MADS-box transcription factor 1 | Chr6:6599789-6605700 FORWARD LENGTH=242 |"
969,1,huanggua_zhangwenna,CsGy2G008410.1,50,46934,1,1,1,1,0.09,"| putative RNA-binding protein Luc7-like 2 | Chr2:7463198-7477092 FORWARD LENGTH=396 |"
970,1,huanggua_zhangwenna,CsGy5G017960.1,50,52453,1,1,1,1,0.08,"| Isocitrate dehydrogenase [NADP] | Chr5:24163186-24169142 FORWARD LENGTH=465 |"
971,1,huanggua_zhangwenna,CsGy7G002150.1,50,54311,1,1,1,1,0.08,"| Glucose-1-phosphate adenylyltransferase | Chr7:1786643-1790604 REVERSE LENGTH=495 |"
972,1,huanggua_zhangwenna,CsGy4G016870.1,50,35514,2,2,2,2,0.27,"| Aldehyde dehydrogenase | Chr4:21881825-21887082 REVERSE LENGTH=326 |"
973,1,huanggua_zhangwenna,CsGy5G025400.1,50,61727,1,1,1,1,0.07,"| protein RBL isoform X1 | Chr5:29690709-29693753 FORWARD LENGTH=552 |"
974,1,huanggua_zhangwenna,CsGy2G013440.1,50,22195,3,3,3,3,0.76,"| Rac-like GTP-binding protein 7 | Chr2:13176503-13178627 FORWARD LENGTH=198 |"
975,1,huanggua_zhangwenna,CsGy3G014530.1,50,9392,1,1,1,1,0.54,"| 40S ribosomal protein S21 | Chr3:10734292-10735932 REVERSE LENGTH=82 |"
976,1,huanggua_zhangwenna,CsGy7G008840.1,50,33698,1,1,1,1,0.13,"| COP9 signalosome complex subunit 6a | Chr7:10872461-10880633 REVERSE LENGTH=305 |"
977,1,huanggua_zhangwenna,CsGy6G011580.1,50,98044,1,1,1,1,0.04,"| 23S rRNA (uracil(747)-C(5))-methyltransferase | Chr6:10077229-10081587 FORWARD LENGTH=886 |"
978,1,huanggua_zhangwenna,CsGy3G030400.1,50,50461,1,1,1,1,0.09,"| IPR016040 (NAD(P)-binding domain) | Chr3:30433555-30436060 REVERSE LENGTH=448 |"
979,1,huanggua_zhangwenna,CsGy5G022150.1,50,36423,2,2,1,1,0.12,"| pantothenate kinase 1 | Chr5:27679654-27682245 FORWARD LENGTH=329 |"
980,1,huanggua_zhangwenna,CsGy1G002500.1,50,55025,1,1,1,1,0.08,"| probable xyloglucan 6-xylosyltransferase 5 | Chr1:1553916-1555910 FORWARD LENGTH=478 |"
981,1,huanggua_zhangwenna,CsGy1G024930.1,50,45918,1,1,1,1,0.10,"| Succinate--CoA ligase [ADP-forming] subunit beta | Chr1:23921227-23927054 FORWARD LENGTH=413 |"
982,1,huanggua_zhangwenna,CsGy3G024830.1,50,77368,1,1,1,1,0.06,"| cyclic nucleotide-gated ion channel 1-like isoform X1 | Chr3:25089064-25093047 REVERSE LENGTH=664 |"
983,1,huanggua_zhangwenna,CsGy2G017450.1,50,59758,2,2,2,2,0.15,"| T-complex protein 1 subunit epsilon | Chr2:27496129-27501189 FORWARD LENGTH=535 |"
984,1,huanggua_zhangwenna,CsGy7G020460.1,50,82647,1,1,1,1,0.05,"| Subtilisin-like protease | Chr7:22798598-22800931 FORWARD LENGTH=777 |"
985,1,huanggua_zhangwenna,CsGy2G017550.1,50,29227,1,1,1,1,0.15,"| protein HHL1, chloroplastic | Chr2:27547104-27550065 REVERSE LENGTH=260 |"
986,1,huanggua_zhangwenna,CsGy4G000060.1,49,170411,2,2,1,1,0.03,"| Pyruvate kinase | Chr4:48283-57291 FORWARD LENGTH=1517 |"
987,1,huanggua_zhangwenna,CsGy2G016930.1,49,60231,1,1,1,1,0.07,"| L-ascorbate oxidase homolog | Chr2:27208454-27213052 REVERSE LENGTH=539 |"
988,1,huanggua_zhangwenna,CsGy3G030950.1,49,37895,1,1,1,1,0.12,"| adenosine kinase 2-like | Chr3:30789707-30793527 FORWARD LENGTH=341 |"
989,1,huanggua_zhangwenna,CsGy5G015910.1,49,35528,2,2,1,1,0.13,"| chlorophyllase-1-like | Chr5:22162011-22164571 REVERSE LENGTH=329 |"
990,1,huanggua_zhangwenna,CsGy1G000210.1,49,52040,2,2,1,1,0.08,"| 8-amino-7-oxononanoate synthase | Chr1:120505-126495 REVERSE LENGTH=465 |"
991,1,huanggua_zhangwenna,CsGy6G036470.1,49,64449,2,2,2,2,0.14,"| Eukaryotic translation initiation factor 3 subunit D | Chr6:31926856-31928556 FORWARD LENGTH=566 |"
992,1,huanggua_zhangwenna,CsGy7G020510.1,49,95310,2,2,1,1,0.05,"| Phosphoinositide phosphatase family protein | Chr7:22839729-22846151 FORWARD LENGTH=825 |"
993,1,huanggua_zhangwenna,CsGy3G015250.1,49,55211,2,2,2,2,0.17,"| Galactokinase | Chr3:11214161-11219681 FORWARD LENGTH=499 |"
994,1,huanggua_zhangwenna,CsGy3G009060.1,49,39507,2,2,2,2,0.24,"| Bifunctional protein FolD 2 | Chr3:7387222-7389471 FORWARD LENGTH=363 |"
995,1,huanggua_zhangwenna,CsGy6G022770.1,49,28312,1,1,1,1,0.16,"| Expp1 protein | Chr6:23119950-23122072 REVERSE LENGTH=249 |"
996,1,huanggua_zhangwenna,CsGy3G003920.1,49,25215,1,1,1,1,0.18,"| RNA-binding protein pno1 | Chr3:3183122-3183796 FORWARD LENGTH=224 |"
997,1,huanggua_zhangwenna,CsGy1G008030.1,49,43257,1,1,1,1,0.10,"| polynucleotide 5'-hydroxyl-kinase NOL9 | Chr1:5081441-5084096 REVERSE LENGTH=379 |"
998,1,huanggua_zhangwenna,CsGy3G001040.1,49,83520,3,3,3,3,0.16,"| Enhanced disease resistance 2 isoform 1 | Chr3:761485-771724 FORWARD LENGTH=727 |"
999,1,huanggua_zhangwenna,CsGy7G000630.1,49,18340,2,2,2,2,0.58,"| Peptidyl-prolyl cis-trans isomerase | Chr7:728119-728637 FORWARD LENGTH=172 |"
1000,1,huanggua_zhangwenna,CsGy4G001750.1,49,43594,3,3,2,2,0.21,"| 3-isopropylmalate dehydrogenase | Chr4:1027476-1031509 REVERSE LENGTH=405 |"
1001,1,huanggua_zhangwenna,CsGy6G009560.1,49,56241,2,2,1,1,0.08,"| Histone deacetylase | Chr6:8034140-8038129 REVERSE LENGTH=492 |"
1002,1,huanggua_zhangwenna,CsGy4G023940.1,49,41325,1,1,1,1,0.11,"| omega-amidase, chloroplastic | Chr4:29815915-29820017 FORWARD LENGTH=374 |"
1003,1,huanggua_zhangwenna,CsGy1G024640.1,48,55800,2,2,2,2,0.16,"| patellin-4 | Chr1:23524724-23526557 REVERSE LENGTH=489 |"
1004,1,huanggua_zhangwenna,CsGy6G012810.1,48,95783,1,1,1,1,0.05,"| Protein kinase, putative | Chr6:11023205-11031925 REVERSE LENGTH=843 |"
1005,1,huanggua_zhangwenna,CsGy1G001860.1,48,70250,2,2,2,2,0.13,"| protein EDS1L-like | Chr1:1185449-1188510 FORWARD LENGTH=608 |"
1006,1,huanggua_zhangwenna,CsGy3G033620.1,48,66244,1,1,1,1,0.07,"| carbon catabolite repressor protein 4 homolog 1-like | Chr3:32604657-32610200 REVERSE LENGTH=583 |"
1007,1,huanggua_zhangwenna,CsGy5G006770.1,48,24607,2,2,2,2,0.41,"| 50S ribosomal protein L23 | Chr5:4583140-4585158 FORWARD LENGTH=221 |"
1008,1,huanggua_zhangwenna,CsGy6G011560.1,48,43953,1,1,1,1,0.10,"| serine/threonine-protein kinase GRIK1 | Chr6:10065196-10070843 FORWARD LENGTH=380 |"
1009,1,huanggua_zhangwenna,CsGy7G006950.1,48,53710,1,1,1,1,0.08,"| Cysteine proteinase Cathepsin L | Chr7:5063495-5065907 REVERSE LENGTH=479 |"
1010,1,huanggua_zhangwenna,CsGy5G006430.1,48,35383,1,1,1,1,0.13,"| Serine/arginine-rich splicing factor 4 | Chr5:4342986-4345196 REVERSE LENGTH=309 |"
1011,1,huanggua_zhangwenna,CsGy7G007080.1,48,70732,1,1,1,1,0.06,"| Polyadenylate-binding protein | Chr7:5108063-5111435 FORWARD LENGTH=649 |"
1012,1,huanggua_zhangwenna,CsGy2G019500.1,48,113871,2,2,1,1,0.04,"| protein DA1 isoform X1 | Chr2:28850153-28861551 FORWARD LENGTH=1009 |"
1013,1,huanggua_zhangwenna,CsGy6G009410.1,48,74252,1,1,1,1,0.06,"| calcium ion-binding protein | Chr6:7884599-7886815 FORWARD LENGTH=643 |"
1014,1,huanggua_zhangwenna,CsGy4G006060.1,48,54308,1,1,1,1,0.08,"| 6-phosphogluconate dehydrogenase, decarboxylating | Chr4:4353961-4355448 REVERSE LENGTH=495 |"
1015,1,huanggua_zhangwenna,CsGy6G011550.1,48,27033,1,1,1,1,0.17,"| Pyridoxal 5'-phosphate synthase subunit PdxT | Chr6:10052260-10054538 REVERSE LENGTH=250 |"
1016,1,huanggua_zhangwenna,CsGy4G002930.1,48,19076,1,1,1,1,0.24,"| nuclear transport factor 2-like | Chr4:1880185-1882000 FORWARD LENGTH=173 |"
1017,1,huanggua_zhangwenna,CsGy6G014770.1,48,11371,2,2,1,1,0.44,"| Glutaredoxin | Chr6:12924821-12925129 REVERSE LENGTH=102 |"
1018,1,huanggua_zhangwenna,CsGy4G007960.1,48,44519,3,3,2,2,0.21,"| RNA-binding family protein | Chr4:5959639-5960943 FORWARD LENGTH=434 |"
1019,1,huanggua_zhangwenna,CsGy5G021200.1,48,23101,2,2,2,2,0.44,"| mitotic spindle checkpoint protein MAD2 | Chr5:27033563-27035227 FORWARD LENGTH=202 |"
1020,1,huanggua_zhangwenna,CsGy2G011370.1,48,38243,1,1,1,1,0.12,"| 2-methyl-6-phytyl-1,4-hydroquinone methyltransferase, chloroplastic | Chr2:11248910-11251880 FORWARD LENGTH=337 |"
1021,1,huanggua_zhangwenna,CsGy6G031260.1,47,437779,2,2,2,2,0.02,"| transformation/transcription domain-associated protein-like | Chr6:29086146-29109140 FORWARD LENGTH=3859 |"
1022,1,huanggua_zhangwenna,CsGy5G004170.1,47,83624,3,3,1,1,0.05,"| Protein arginine N-methyltransferase | Chr5:2778269-2784243 FORWARD LENGTH=738 |"
1023,1,huanggua_zhangwenna,CsGy3G021490.1,47,12239,1,1,1,1,0.40,"| H/ACA ribonucleoprotein complex subunit 3-like protein | Chr3:19429067-19432154 FORWARD LENGTH=106 |"
1024,1,huanggua_zhangwenna,CsGy2G018380.1,47,67175,2,2,1,1,0.07,"| A-kinase anchor protein 17A | Chr2:28115384-28121007 REVERSE LENGTH=584 |"
1025,1,huanggua_zhangwenna,CsGy6G013260.1,47,87146,1,1,1,1,0.05,"| serine/threonine-protein phosphatase 7 long form homolog isoform X2 | Chr6:11669404-11673076 REVERSE LENGTH=761 |"
1026,1,huanggua_zhangwenna,CsGy3G014400.1,47,13122,1,1,1,1,0.37,"| Protein TIC 214 | Chr3:10656183-10656933 FORWARD LENGTH=112 |"
1027,1,huanggua_zhangwenna,CsGy4G005260.1,47,86739,1,1,1,1,0.05,"| GTPase Era | Chr4:3792105-3797790 FORWARD LENGTH=768 |"
1028,1,huanggua_zhangwenna,CsGy3G010020.1,47,62834,1,1,1,1,0.07,"| Tetratricopeptide repeat (TPR)-like superfamily protein | Chr3:7975077-7977568 FORWARD LENGTH=537 |"
1029,1,huanggua_zhangwenna,CsGy5G005950.1,47,21095,1,1,1,1,0.22,"| transcription factor TCP7-like | Chr5:3981932-3982549 REVERSE LENGTH=205 |"
1030,1,huanggua_zhangwenna,CsGy6G011970.1,47,89621,1,1,1,1,0.05,"| DNA ligase | Chr6:10428107-10434984 REVERSE LENGTH=801 |"
1031,1,huanggua_zhangwenna,CsGy1G029910.1,47,75331,1,1,1,1,0.06,"| zinc finger CCCH domain-containing protein 46-like isoform X1 | Chr1:28015444-28020002 REVERSE LENGTH=675 |"
1032,1,huanggua_zhangwenna,CsGy5G007950.1,47,72151,2,2,1,1,0.06,"| Phosphoinositide phospholipase C | Chr5:5733660-5737147 FORWARD LENGTH=631 |"
1033,1,huanggua_zhangwenna,CsGy5G025900.1,47,11420,1,1,1,1,0.43,"| 60S acidic ribosomal protein P2-4-like | Chr5:29965596-29967213 FORWARD LENGTH=114 |"
1034,1,huanggua_zhangwenna,CsGy3G013760.1,47,68959,2,2,2,2,0.13,"| Glutamine synthetase | Chr3:10227224-10233610 FORWARD LENGTH=624 |"
1035,1,huanggua_zhangwenna,CsGy5G015580.1,47,61480,1,1,1,1,0.07,"| Aspartokinase | Chr5:21745068-21752099 REVERSE LENGTH=556 |"
1036,1,huanggua_zhangwenna,CsGy7G006960.1,47,52593,1,1,1,1,0.08,"| Leucine-rich repeat (LRR) family protein | Chr7:5070034-5071614 FORWARD LENGTH=468 |"
1037,1,huanggua_zhangwenna,CsGy3G040940.1,46,17226,1,1,1,1,0.27,"| AP-2 complex subunit sigma | Chr3:38325654-38327863 FORWARD LENGTH=142 |"
1038,1,huanggua_zhangwenna,CsGy2G020880.1,46,28524,2,2,2,2,0.34,"| 40S ribosomal protein S6 | Chr2:29686793-29688675 REVERSE LENGTH=249 |"
1039,1,huanggua_zhangwenna,CsGy1G016800.1,46,6395,1,1,1,1,0.86,"| Photosystem II protein D1 | Chr1:14127921-14129300 REVERSE LENGTH=59 |"
1040,1,huanggua_zhangwenna,CsGy3G007230.1,46,80288,2,2,2,2,0.11,"| Kinase family protein | Chr3:6289557-6293842 REVERSE LENGTH=727 |"
1041,1,huanggua_zhangwenna,CsGy6G009880.1,46,40905,1,1,1,1,0.11,"| Isocitrate dehydrogenase, putative | Chr6:8318795-8320553 REVERSE LENGTH=370 |"
1042,1,huanggua_zhangwenna,CsGy6G003780.1,46,24658,2,2,2,2,0.41,"| RNA-binding protein | Chr6:3579487-3582218 FORWARD LENGTH=212 |"
1043,1,huanggua_zhangwenna,CsGy6G001300.1,46,39645,2,2,1,1,0.11,"| Mannose-1-phosphate guanylyltransferase 1 | Chr6:914564-916149 FORWARD LENGTH=361 |"
1044,1,huanggua_zhangwenna,CsGy4G004640.1,46,23713,1,1,1,1,0.19,"| 3-hydroxyacyl-[acyl-carrier-protein] dehydratase FabZ | Chr4:3150790-3154601 FORWARD LENGTH=214 |"
1045,1,huanggua_zhangwenna,CsGy3G025530.1,46,21570,2,2,1,1,0.21,"| exosome complex component CSL4 | Chr3:26213708-26228287 REVERSE LENGTH=198 |"
1046,1,huanggua_zhangwenna,CsGy5G029380.1,46,13326,1,1,1,1,0.36,"| Putative DNA-directed RNA polymerase II subunit rpb4 | Chr5:32728540-32731391 REVERSE LENGTH=115 |"
1047,1,huanggua_zhangwenna,CsGy4G016590.1,46,28770,1,1,1,1,0.16,"| Pyrroline-5-carboxylate reductase | Chr4:21619913-21629128 FORWARD LENGTH=276 |"
1048,1,huanggua_zhangwenna,CsGy2G019900.1,46,21756,1,1,1,1,0.21,"| Protein RER1 | Chr2:29065351-29067529 FORWARD LENGTH=189 |"
1049,1,huanggua_zhangwenna,CsGy3G017780.1,46,82317,1,1,1,1,0.05,"| NADH-ubiquinone oxidoreductase 75 kDa subunit, mitochondrial | Chr3:13761951-13769089 REVERSE LENGTH=749 |"
1050,1,huanggua_zhangwenna,CsGy5G030120.1,46,127243,1,1,1,1,0.03,"| pentatricopeptide repeat-containing protein At3g13880 | Chr5:33238739-33246660 FORWARD LENGTH=1116 |"
1051,1,huanggua_zhangwenna,CsGy5G029890.1,46,60156,1,1,1,1,0.07,"| Ribosome biogenesis protein BOP1 homolog | Chr5:33087286-33091285 FORWARD LENGTH=519 |"
1052,1,huanggua_zhangwenna,CsGy5G029950.1,46,178675,1,1,1,1,0.02,"| TMV resistance protein N-like | Chr5:33141789-33149137 FORWARD LENGTH=1531 |"
1053,1,huanggua_zhangwenna,CsGy6G026080.1,46,33174,1,1,1,1,0.14,"| ubiquinol-cytochrome-c reductase complex assembly factor 1 | Chr6:25650886-25656447 FORWARD LENGTH=290 |"
1054,1,huanggua_zhangwenna,CsGy2G008380.1,46,10749,3,3,3,3,2.14,"| 60S ribosomal protein L38 | Chr2:7412152-7413740 REVERSE LENGTH=91 |"
1055,1,huanggua_zhangwenna,CsGy3G041860.1,45,61722,2,2,2,2,0.15,"| Aspartate--tRNA ligase | Chr3:39093041-39096181 FORWARD LENGTH=545 |"
1056,1,huanggua_zhangwenna,CsGy3G011230.1,45,46470,1,1,1,1,0.10,"| Pectate lyase | Chr3:8747755-8752199 FORWARD LENGTH=420 |"
1057,1,huanggua_zhangwenna,CsGy6G026830.1,45,169283,1,1,1,1,0.03,"| Histone-lysine N-methyltransferase | Chr6:26274807-26284073 REVERSE LENGTH=1474 |"
1058,1,huanggua_zhangwenna,CsGy2G013420.1,45,205518,1,1,1,1,0.02,"| E3 ubiquitin-protein ligase UPL3 | Chr2:13156151-13165964 FORWARD LENGTH=1892 |"
1059,1,huanggua_zhangwenna,CsGy6G021940.1,45,36201,1,1,1,1,0.12,"| Dual specificity protein phosphatase, putative | Chr6:22520465-22523965 REVERSE LENGTH=322 |"
1060,1,huanggua_zhangwenna,CsGy3G011960.1,45,15456,2,2,2,2,0.71,"| probable 60S ribosomal protein L14 | Chr3:9124955-9126521 FORWARD LENGTH=133 |"
1060,2,huanggua_zhangwenna,CsGy2G010300.1,44,109223,2,2,2,2,0.08,"| kinesin-like protein KIF22 | Chr2:10020224-10025832 FORWARD LENGTH=971 |"
1061,1,huanggua_zhangwenna,CsGy4G013840.1,45,37854,1,1,1,1,0.12,"| Diaminopimelate epimerase | Chr4:18796344-18799320 FORWARD LENGTH=347 |"
1062,1,Student_Contaminants,YaoJunZhu,45,91683,2,2,1,1,0.05," "
1063,1,huanggua_zhangwenna,CsGy4G021460.1,45,66568,1,1,1,1,0.07,"| Sodium/calcium exchanger family protein | Chr4:28114046-28118246 REVERSE LENGTH=605 |"
1064,1,huanggua_zhangwenna,CsGy1G029750.1,45,78294,2,2,2,2,0.11,"| Sulfite reductase [NADPH] hemoprotein beta-component | Chr1:27837647-27842504 FORWARD LENGTH=694 |"
1065,1,huanggua_zhangwenna,CsGy1G019320.1,45,56647,1,1,1,1,0.08,"| fe-S cluster assembly factor HCF101, chloroplastic | Chr1:18030712-18039622 REVERSE LENGTH=518 |"
1066,1,huanggua_zhangwenna,CsGy3G033500.1,45,47072,2,2,1,1,0.09,"| S-adenosyl-L-methionine-dependent methyltransferases superfamily protein | Chr3:32497184-32498437 REVERSE LENGTH=417 |"
1067,1,huanggua_zhangwenna,CsGy4G002400.1,45,36497,1,1,1,1,0.12,"| Putative hydroxyacylglutathione hydrolase 2 | Chr4:1475417-1480161 FORWARD LENGTH=328 |"
1068,1,huanggua_zhangwenna,CsGy2G010370.1,45,70948,3,3,3,3,0.20,"| S-adenosyl-L-methionine-dependent methyltransferases superfamily protein | Chr2:10089237-10092163 REVERSE LENGTH=614 |"
1069,1,huanggua_zhangwenna,CsGy6G008990.1,45,41644,1,1,1,1,0.11,"| IPR000535 (Major sperm protein) | Chr6:7439071-7445569 REVERSE LENGTH=369 |"
1070,1,huanggua_zhangwenna,CsGy3G029970.1,45,13081,1,1,1,1,0.37,"| high-light-induced protein, chloroplastic | Chr3:30189607-30190213 FORWARD LENGTH=120 |"
1071,1,huanggua_zhangwenna,CsGy1G027850.1,45,22521,2,2,1,1,0.20,"| Germin protein subfamily 3 member 3 | Chr1:26180941-26182405 FORWARD LENGTH=215 |"
1072,1,huanggua_zhangwenna,CsGy4G019580.1,45,26036,2,2,2,2,0.38,"| rhodanese-like domain-containing protein 9, chloroplastic | Chr4:26130189-26133620 REVERSE LENGTH=236 |"
1073,1,huanggua_zhangwenna,CsGy7G021100.1,44,60057,1,1,1,1,0.07,"| Chaperonin-60 kDa protein | Chr7:23306045-23311404 REVERSE LENGTH=559 |"
1074,1,huanggua_zhangwenna,CsGy3G011140.1,44,26474,1,1,1,1,0.17,"| Putative vesicle-associated membrane protein 726 | Chr3:8666506-8669513 FORWARD LENGTH=231 |"
1075,1,huanggua_zhangwenna,CsGy5G006670.1,44,96029,1,1,1,1,0.05,"| Dual specificity protein phosphatase 4 | Chr5:4542394-4545553 FORWARD LENGTH=858 |"
1076,1,huanggua_zhangwenna,CsGy3G019530.1,44,26588,2,2,2,2,0.37,"| rhodanese-like domain-containing protein 14, chloroplastic | Chr3:15741889-15743514 REVERSE LENGTH=237 |"
1077,1,huanggua_zhangwenna,CsGy6G031210.1,44,56642,1,1,1,1,0.08,"| 2-oxoglutarate (2OG) and Fe(II)-dependent oxygenase superfamily protein | Chr6:29053257-29056544 FORWARD LENGTH=499 |"
1078,1,huanggua_zhangwenna,CsGy4G002640.1,44,59234,1,1,1,1,0.07,"| protein IQ-DOMAIN 14 isoform X2 | Chr4:1687430-1690039 FORWARD LENGTH=533 |"
1079,1,huanggua_zhangwenna,CsGy1G029550.1,44,70100,1,1,1,1,0.06,"| putative lysine-specific demethylase JMJD5 | Chr1:27614593-27621511 FORWARD LENGTH=620 |"
1080,1,huanggua_zhangwenna,CsGy4G019390.1,44,59592,1,1,1,1,0.07,"| Glucose-6-phosphate 1-dehydrogenase | Chr4:25757774-25764273 REVERSE LENGTH=518 |"
1081,1,huanggua_zhangwenna,CsGy2G000380.1,44,109201,2,2,2,2,0.08,"| RecA family protein | Chr2:244182-252072 FORWARD LENGTH=989 |"
1082,1,huanggua_zhangwenna,CsGy4G021960.1,44,46100,2,2,1,1,0.10,"| LanC-like protein 2 | Chr4:28538796-28541051 FORWARD LENGTH=412 |"
1083,1,huanggua_zhangwenna,CsGy1G012660.1,44,124067,1,1,1,1,0.03,"| Leucine--tRNA ligase | Chr1:8106242-8109649 FORWARD LENGTH=1090 |"
1084,1,huanggua_zhangwenna,CsGy7G011780.1,44,60777,1,1,1,1,0.07,"| Exocyst complex component 2 | Chr7:14871648-14879099 FORWARD LENGTH=531 |"
1085,1,huanggua_zhangwenna,CsGy3G013990.1,44,154829,1,1,1,1,0.03,"| Serine/Threonine kinase family protein | Chr3:10411499-10417323 FORWARD LENGTH=1372 |"
1086,1,huanggua_zhangwenna,CsGy7G005130.1,44,46212,2,2,1,1,0.10,"| CD2 antigen cytoplasmic tail-binding protein 2 homolog | Chr7:3821375-3832216 FORWARD LENGTH=409 |"
1087,1,huanggua_zhangwenna,CsGy4G013470.1,44,60595,2,2,2,2,0.15,"| dicarboxylate transporter 1, chloroplastic | Chr4:18539691-18542701 FORWARD LENGTH=572 |"
1088,1,huanggua_zhangwenna,CsGy2G017500.1,44,64517,1,1,1,1,0.07,"| very-long-chain 3-oxoacyl-CoA reductase 1 | Chr2:27521960-27528756 REVERSE LENGTH=585 |"
1089,1,huanggua_zhangwenna,CsGy2G000210.1,44,25562,1,1,1,1,0.18,"| Mediator of RNA polymerase II transcription subunit 20 | Chr2:143938-146217 FORWARD LENGTH=223 |"
1090,1,huanggua_zhangwenna,CsGy5G025890.1,44,10059,1,1,1,1,0.50,"| copper transport protein ATX1-like | Chr5:29960436-29962095 FORWARD LENGTH=95 |"
1091,1,huanggua_zhangwenna,CsGy3G013340.1,44,38614,1,1,1,1,0.12,"| Polyamine aminopropyltransferase | Chr3:9967340-9969923 FORWARD LENGTH=338 |"
1092,1,huanggua_zhangwenna,CsGy3G027450.1,44,13780,5,5,3,3,1.46,"| DNA-directed RNA polymerase II subunit RPB11-like protein | Chr3:28544866-28548962 REVERSE LENGTH=117 |"
1093,1,huanggua_zhangwenna,CsGy4G018430.1,44,30412,2,2,2,2,0.32,"| DNA polymerase I | Chr4:24007493-24017699 REVERSE LENGTH=276 |"
1094,1,huanggua_zhangwenna,CsGy2G016290.1,44,170309,2,2,2,2,0.05,"| protein RNA-directed DNA methylation 3 | Chr2:16280725-16302688 REVERSE LENGTH=1627 |"
1095,1,huanggua_zhangwenna,CsGy6G022870.1,44,123515,1,1,1,1,0.03,"| nuclear pore complex protein NUP96 | Chr6:23235851-23242936 FORWARD LENGTH=1073 |"
1096,1,huanggua_zhangwenna,CsGy5G006900.1,44,32225,5,5,2,2,0.30,"| serine/arginine-rich SC35-like splicing factor SCL30 | Chr5:4690514-4694923 REVERSE LENGTH=286 |"
1097,1,huanggua_zhangwenna,CsGy5G000410.1,44,63090,3,3,3,3,0.22,"| Pectinesterase | Chr5:229860-234199 REVERSE LENGTH=578 |"
1098,1,huanggua_zhangwenna,CsGy2G022110.1,43,110525,1,1,1,1,0.04,"| ER membrane protein complex subunit 1 | Chr2:30532327-30542313 REVERSE LENGTH=985 |"
1099,1,huanggua_zhangwenna,CsGy3G033160.1,43,145839,1,1,1,1,0.03,"| trafficking protein particle complex subunit 8 | Chr3:32211222-32232178 FORWARD LENGTH=1282 |"
1100,1,huanggua_zhangwenna,CsGy2G000450.1,43,47908,2,2,1,1,0.09,"| PCI domain-containing 2 | Chr2:303324-307090 REVERSE LENGTH=413 |"
1101,1,huanggua_zhangwenna,CsGy5G020010.1,43,84282,1,1,1,1,0.05,"| sphingoid long-chain bases kinase 1 | Chr5:26247196-26251907 REVERSE LENGTH=760 |"
1102,1,huanggua_zhangwenna,CsGy7G021150.1,43,91158,1,1,1,1,0.05,"| Protein ROOT HAIR DEFECTIVE 3 homolog | Chr7:23336608-23345015 REVERSE LENGTH=818 |"
1103,1,huanggua_zhangwenna,CsGy5G006940.1,43,32698,2,2,2,2,0.29,"| Undecaprenyl-phosphate 4-deoxy-4-formamido-L-arabinose transferase | Chr5:4720217-4724146 FORWARD LENGTH=289 |"
1104,1,huanggua_zhangwenna,CsGy1G006910.1,43,50073,1,1,1,1,0.09,"| beta-glucosidase 44-like | Chr1:4434567-4437409 REVERSE LENGTH=434 |"
1105,1,huanggua_zhangwenna,CsGy1G007220.1,43,126006,1,1,1,1,0.03,"| NF-X1-type zinc finger protein NFXL1 | Chr1:4600852-4604166 FORWARD LENGTH=1104 |"
1106,1,huanggua_zhangwenna,CsGy2G016940.1,43,27130,1,1,1,1,0.17,"| Cytoplasmic tRNA 2-thiolation protein 1 | Chr2:27218431-27220989 REVERSE LENGTH=236 |"
1107,1,huanggua_zhangwenna,CsGy4G013970.1,42,8386,1,1,1,1,0.62,"| ATP synthase | Chr4:18886184-18886522 FORWARD LENGTH=70 |"
1108,1,huanggua_zhangwenna,CsGy6G024550.1,42,59668,1,1,1,1,0.07,"| Pyruvate kinase | Chr6:24364952-24373870 REVERSE LENGTH=542 |"
1109,1,huanggua_zhangwenna,CsGy4G012550.1,42,46713,1,1,1,1,0.09,"| C-type mannose receptor (DUF620) | Chr4:17889397-17891865 FORWARD LENGTH=415 |"
1110,1,huanggua_zhangwenna,CsGy5G015630.1,42,24301,1,1,1,1,0.19,"| Cytochrome b-c1 complex subunit Rieske, mitochondrial | Chr5:21832391-21833053 FORWARD LENGTH=220 |"
1111,1,huanggua_zhangwenna,CsGy1G027080.1,42,14207,1,1,1,1,0.34,"| Mitochondrial ATP synthase subunit G protein | Chr1:25499713-25501581 REVERSE LENGTH=122 |"
1112,1,huanggua_zhangwenna,CsGy3G002950.1,42,35224,1,1,1,1,0.13,"| NAC domain-containing protein 26-like | Chr3:2450302-2452580 REVERSE LENGTH=297 |"
1113,1,huanggua_zhangwenna,CsGy4G001270.1,42,101072,2,2,2,2,0.09,"| periodic tryptophan protein 2 homolog | Chr4:774560-778736 FORWARD LENGTH=892 |"
1114,1,huanggua_zhangwenna,CsGy1G023990.1,42,100795,1,1,1,1,0.04,"| IAP-like protein 1 isoform 1 | Chr1:22720313-22726624 FORWARD LENGTH=932 |"
1115,1,huanggua_zhangwenna,CsGy1G013490.1,42,56713,1,1,1,1,0.08,"| Carboxypeptidase | Chr1:8866202-8869534 REVERSE LENGTH=503 |"
1116,1,huanggua_zhangwenna,CsGy1G001550.1,42,42922,1,1,1,1,0.10,"| Protein kinase superfamily protein | Chr1:1005071-1008262 FORWARD LENGTH=379 |"
1117,1,huanggua_zhangwenna,CsGy5G030800.1,42,38685,1,1,1,1,0.11,"| Ubiquitin carboxyl-terminal hydrolase | Chr5:33705604-33716184 REVERSE LENGTH=334 |"
1118,1,huanggua_zhangwenna,CsGy1G030990.1,42,31131,1,1,1,1,0.14,"| acetolactate synthase small subunit 1, chloroplastic-like | Chr1:29653132-29656066 REVERSE LENGTH=277 |"
1119,1,huanggua_zhangwenna,CsGy7G016450.1,42,38545,2,2,2,2,0.24,"| probable protein disulfide-isomerase A6 | Chr7:20049273-20053093 REVERSE LENGTH=347 |"
1120,1,huanggua_zhangwenna,CsGy6G019860.1,42,29150,1,1,1,1,0.15,"| photosystem II 22 kDa protein, chloroplastic | Chr6:20464668-20465984 FORWARD LENGTH=272 |"
1121,1,huanggua_zhangwenna,CsGy3G020010.1,42,125105,1,1,1,1,0.03,"| DEAD-box ATP-dependent RNA helicase 21 | Chr3:16407031-16416003 REVERSE LENGTH=1093 |"
1122,1,huanggua_zhangwenna,CsGy4G011770.1,42,78057,3,3,2,2,0.11,"| Glucosidase 2 subunit beta | Chr4:11775825-11784664 FORWARD LENGTH=679 |"
1123,1,huanggua_zhangwenna,CsGy7G000120.1,42,34803,1,1,1,1,0.13,"| isoflavone reductase homolog | Chr7:150732-153649 FORWARD LENGTH=311 |"
1124,1,huanggua_zhangwenna,CsGy2G002940.1,42,95493,1,1,1,1,0.05,"| Receptor-like protein kinase | Chr2:1941264-1943834 REVERSE LENGTH=856 |"
1125,1,huanggua_zhangwenna,CsGy1G031800.1,42,74111,1,1,1,1,0.06,"| Ankyrin repeat domain-containing 13B | Chr1:30833375-30836281 FORWARD LENGTH=657 |"
1126,1,huanggua_zhangwenna,CsGy3G030890.1,42,17904,1,1,1,1,0.26,"| 50S ribosomal protein L11 | Chr3:30747397-30747897 REVERSE LENGTH=166 |"
1127,1,huanggua_zhangwenna,CsGy6G013920.1,42,17892,1,1,1,1,0.26,"| acyl-coenzyme A thioesterase 13-like | Chr6:12347308-12348066 FORWARD LENGTH=161 |"
1128,1,huanggua_zhangwenna,CsGy3G012890.1,42,27447,1,1,1,1,0.17,"| stem-specific protein TSJT1 | Chr3:9688549-9690252 REVERSE LENGTH=250 |"
1129,1,huanggua_zhangwenna,CsGy1G001560.1,42,56140,1,1,1,1,0.08,"| Aldehyde dehydrogenase, putative | Chr1:1010417-1013425 REVERSE LENGTH=515 |"
1130,1,huanggua_zhangwenna,CsGy5G013690.1,42,17640,1,1,1,1,0.27,"| Probable prefoldin subunit 5 | Chr5:17983824-17988637 FORWARD LENGTH=160 |"
1131,1,huanggua_zhangwenna,CsGy2G006710.1,42,120241,1,1,1,1,0.04,"| Calcium-transporting ATPase | Chr2:5233096-5249340 FORWARD LENGTH=1093 |"
1132,1,huanggua_zhangwenna,CsGy3G018980.1,42,76228,1,1,1,1,0.06,"| Transmembrane 9 superfamily member | Chr3:15208814-15214331 FORWARD LENGTH=662 |"
1133,1,huanggua_zhangwenna,CsGy3G038250.1,42,32996,2,2,2,2,0.29,"| T-complex protein 1 subunit theta | Chr3:35972419-35978639 FORWARD LENGTH=306 |"
1134,1,huanggua_zhangwenna,CsGy6G006380.1,41,35788,1,1,1,1,0.13,"| probable fructokinase-4 | Chr6:5546885-5550042 FORWARD LENGTH=331 |"
1135,1,huanggua_zhangwenna,CsGy2G013070.1,41,233753,1,1,1,1,0.02,"| Urb2/Npa2 family protein | Chr2:12846095-12854981 FORWARD LENGTH=2045 |"
1136,1,huanggua_zhangwenna,CsGy3G037620.1,41,115917,3,3,3,3,0.12,"| polyribonucleotide nucleotidyltransferase 2, mitochondrial | Chr3:35455681-35464789 FORWARD LENGTH=1046 |"
1137,1,huanggua_zhangwenna,CsGy3G036400.1,41,93401,1,1,1,1,0.05,"| Starch synthase, chloroplastic/amyloplastic | Chr3:34556045-34564134 REVERSE LENGTH=836 |"
1138,1,huanggua_zhangwenna,CsGy1G031610.1,41,222911,1,1,1,1,0.02,"| MAG2-interacting protein 2 | Chr1:30607414-30619551 REVERSE LENGTH=1965 |"
1139,1,huanggua_zhangwenna,CsGy5G027400.1,41,61279,1,1,1,1,0.07,"| general transcription factor 3C polypeptide 5-like isoform X1 | Chr5:31191694-31208525 REVERSE LENGTH=532 |"
1140,1,huanggua_zhangwenna,CsGy1G012280.1,41,15017,1,1,1,1,0.32,"| Squamosa promoter-binding-like protein | Chr1:7738329-7738843 FORWARD LENGTH=132 |"
1141,1,huanggua_zhangwenna,CsGy4G024890.1,41,67939,1,1,1,1,0.06,"| neurochondrin isoform X1 | Chr4:30494548-30500679 FORWARD LENGTH=609 |"
1142,1,huanggua_zhangwenna,CsGy5G022320.1,41,37883,1,1,1,1,0.12,"| Splicing factor, arginine/serine-rich 7 | Chr5:27762565-27766076 REVERSE LENGTH=332 |"
1143,1,huanggua_zhangwenna,CsGy0G001540.1,41,23812,1,1,1,1,0.19,"| protein strawberry notch | Chr0:19990137-19995977 REVERSE LENGTH=211 |"
1144,1,huanggua_zhangwenna,CsGy5G003460.1,41,37508,1,1,1,1,0.12,"| probable sugar phosphate/phosphate translocator At1g12500 | Chr5:2245322-2246353 FORWARD LENGTH=343 |"
1145,1,huanggua_zhangwenna,CsGy2G015140.1,41,53443,1,1,1,1,0.08,"| UBP1-associated protein 2A | Chr2:15091454-15092956 REVERSE LENGTH=500 |"
1146,1,huanggua_zhangwenna,CsGy4G006330.1,41,26078,1,1,1,1,0.17,"| Nucleoside diphosphate kinase | Chr4:4576640-4579849 FORWARD LENGTH=238 |"
1147,1,huanggua_zhangwenna,CsGy3G010280.1,41,71829,1,1,1,1,0.06,"| protein ECERIFERUM 1-like isoform X2 | Chr3:8168490-8174711 FORWARD LENGTH=616 |"
1148,1,huanggua_zhangwenna,CsGy4G018870.1,41,66503,1,1,1,1,0.07,"| TBCC domain-containing protein 1-like | Chr4:24773828-24791067 FORWARD LENGTH=603 |"
1149,1,huanggua_zhangwenna,CsGy7G006580.1,41,12079,1,1,1,1,0.41,"| SWI/SNF complex component SNF12 homolog | Chr7:4848853-4849330 REVERSE LENGTH=110 |"
1150,1,huanggua_zhangwenna,CsGy4G009000.1,41,103533,1,1,1,1,0.04,"| Probable potassium transport system protein kup | Chr4:7160951-7175307 REVERSE LENGTH=917 |"
1151,1,huanggua_zhangwenna,CsGy1G030630.1,41,41925,1,1,1,1,0.11,"| probable RNA 3'-terminal phosphate cyclase-like protein | Chr1:29010183-29013662 REVERSE LENGTH=377 |"
1152,1,huanggua_zhangwenna,CsGy5G008960.1,41,25309,1,1,1,1,0.18,"| Hydroxyacylglutathione hydrolase | Chr5:6962099-6966431 FORWARD LENGTH=227 |"
1153,1,huanggua_zhangwenna,CsGy3G000570.1,41,90262,1,1,1,1,0.05,"| Vacuolar protein sorting-associated protein 35 | Chr3:416820-427664 FORWARD LENGTH=798 |"
1154,1,huanggua_zhangwenna,CsGy7G015170.1,41,32203,1,1,1,1,0.14,"| Ribosomal protein L46 | Chr7:19147113-19150371 REVERSE LENGTH=276 |"
1155,1,huanggua_zhangwenna,CsGy6G000010.1,41,36625,1,1,1,1,0.12,"| E3 ubiquitin-protein ligase UPL6 isoform X2 | Chr6:16803-29521 FORWARD LENGTH=318 |"
1156,1,huanggua_zhangwenna,CsGy5G019030.1,41,19733,3,3,3,3,0.88,"| Calcium-dependent lipid-binding (CaLB domain) family protein | Chr5:25497211-25498990 REVERSE LENGTH=173 |"
1157,1,huanggua_zhangwenna,CsGy1G007490.1,41,47960,1,1,1,1,0.09,"| Endosomal targeting BRO1-like domain-containing protein | Chr1:4812520-4817987 FORWARD LENGTH=429 |"
1158,1,huanggua_zhangwenna,CsGy4G024440.1,40,20507,1,1,1,1,0.23,"| Glutathione peroxidase | Chr4:30191565-30194293 REVERSE LENGTH=185 |"
1159,1,huanggua_zhangwenna,CsGy3G043390.1,40,77488,2,2,2,2,0.12,"| KH domain-containing protein At4g18375-like | Chr3:40341844-40346757 REVERSE LENGTH=712 |"
1160,1,huanggua_zhangwenna,CsGy5G017780.1,40,96973,1,1,1,1,0.04,"| golgin candidate 6 | Chr5:23996946-24010118 REVERSE LENGTH=871 |"
1161,1,huanggua_zhangwenna,CsGy6G018390.1,40,56425,1,1,1,1,0.08,"| Reticulon-like protein | Chr6:19132058-19138629 FORWARD LENGTH=504 |"
1162,1,huanggua_zhangwenna,CsGy3G004830.1,40,34800,1,1,1,1,0.13,"| (S)-ureidoglycine aminohydrolase | Chr3:3881605-3885799 FORWARD LENGTH=309 |"
1163,1,huanggua_zhangwenna,CsGy7G003830.1,40,24654,2,2,2,2,0.41,"| Cytochrome b6-f complex iron-sulfur subunit | Chr7:2918141-2920627 FORWARD LENGTH=227 |"
1164,1,huanggua_zhangwenna,CsGy2G006520.1,40,88018,1,1,1,1,0.05,"| Subtilisin-like protease | Chr2:4860907-4867190 REVERSE LENGTH=816 |"
1165,1,huanggua_zhangwenna,CsGy1G032090.1,40,89162,3,3,2,2,0.10,"| putative DEAD-box ATP-dependent RNA helicase 29 | Chr1:31284851-31304298 REVERSE LENGTH=790 |"
1166,1,huanggua_zhangwenna,CsGy2G026320.1,40,99524,2,2,2,2,0.09,"| tetratricopeptide repeat protein 27 homolog | Chr2:33887719-33900995 REVERSE LENGTH=867 |"
1167,1,huanggua_zhangwenna,CsGy1G027640.1,40,34557,3,3,2,2,0.28,"| Alpha/beta-Hydrolases superfamily protein isoform 2 | Chr1:26065292-26069100 REVERSE LENGTH=308 |"
1168,1,huanggua_zhangwenna,CsGy1G027610.1,39,178934,2,2,2,2,0.05,"| Myosin-17 | Chr1:26023726-26038615 FORWARD LENGTH=1571 |"
1169,1,huanggua_zhangwenna,CsGy6G010830.1,40,58124,2,2,2,2,0.16,"| Cytochrome P450 | Chr6:9290919-9293774 REVERSE LENGTH=505 |"
1170,1,huanggua_zhangwenna,CsGy1G021270.1,40,39082,1,1,1,1,0.11,"| Uncharacterized protein | Chr1:20000968-20002702 REVERSE LENGTH=353 |"
1171,1,huanggua_zhangwenna,CsGy4G020080.1,40,46955,1,1,1,1,0.09,"| arginine/serine-rich 45 | Chr4:26973594-26979660 FORWARD LENGTH=419 |"
1172,1,huanggua_zhangwenna,CsGy3G031700.1,40,34849,1,1,1,1,0.13,"| O-methyltransferase family protein | Chr3:31177110-31178140 FORWARD LENGTH=316 |"
1173,1,huanggua_zhangwenna,CsGy6G002310.1,40,92740,1,1,1,1,0.05,"| conserved oligomeric Golgi complex subunit 2 | Chr6:1690460-1698088 REVERSE LENGTH=831 |"
1174,1,huanggua_zhangwenna,CsGy4G021710.1,39,31594,2,2,2,2,0.30,"| Protein phosphatase 2c | Chr4:28338209-28340351 FORWARD LENGTH=283 |"
1175,1,huanggua_zhangwenna,CsGy2G026480.1,39,32030,1,1,1,1,0.14,"| probable WRKY transcription factor 15 isoform X2 | Chr2:34107059-34108422 FORWARD LENGTH=293 |"
1176,1,huanggua_zhangwenna,CsGy6G021200.1,39,44628,1,1,1,1,0.10,"| Leucine-rich repeat (LRR) family protein | Chr6:21864174-21865373 FORWARD LENGTH=399 |"
1177,1,huanggua_zhangwenna,CsGy1G030290.1,39,108978,1,1,1,1,0.04,"| Telomerase-binding protein EST1A | Chr1:28532810-28536797 REVERSE LENGTH=972 |"
1178,1,huanggua_zhangwenna,CsGy3G035740.1,39,128521,1,1,1,1,0.03,"| RRP12-like protein | Chr3:34175141-34189522 FORWARD LENGTH=1161 |"
1179,1,huanggua_zhangwenna,CsGy6G000480.1,39,20759,1,1,1,1,0.22,"| MACPF domain-containing CAD1-like protein | Chr6:335257-338441 REVERSE LENGTH=184 |"
1180,1,huanggua_zhangwenna,CsGy3G029920.1,39,75438,1,1,1,1,0.06,"| Lectin-like receptor kinase 73 | Chr3:30173123-30175274 FORWARD LENGTH=683 |"
1181,1,huanggua_zhangwenna,CsGy4G008160.1,39,89052,1,1,1,1,0.05,"| Oligopeptidase A | Chr4:6109335-6136190 REVERSE LENGTH=789 |"
1182,1,huanggua_zhangwenna,CsGy3G003980.1,39,39910,1,1,1,1,0.11,"| O-methyltransferase 2 | Chr3:3270094-3274355 REVERSE LENGTH=361 |"
1183,1,huanggua_zhangwenna,CsGy7G012250.1,39,93292,1,1,1,1,0.05,"| DEAD-box ATP-dependent RNA helicase 31-like | Chr7:15698081-15702849 REVERSE LENGTH=824 |"
1184,1,huanggua_zhangwenna,CsGy2G016040.1,39,55639,1,1,1,1,0.08,"| Beta-galactosidase | Chr2:15997800-16007820 FORWARD LENGTH=498 |"
1185,1,huanggua_zhangwenna,CsGy5G004140.1,39,26868,1,1,1,1,0.17,"| IPR000535 (Major sperm protein) | Chr5:2768685-2771848 REVERSE LENGTH=241 |"
1186,1,huanggua_zhangwenna,CsGy5G018990.1,39,59839,2,2,2,2,0.15,"| U-box domain-containing protein 4 | Chr5:25456111-25459671 REVERSE LENGTH=541 |"
1187,1,huanggua_zhangwenna,CsGy3G029520.1,39,58361,2,2,2,2,0.16,"| fructokinase-like 1, chloroplastic | Chr3:29981897-29983523 REVERSE LENGTH=511 |"
1188,1,huanggua_zhangwenna,CsGy3G009880.1,39,246409,1,1,1,1,0.02,"| Tubulin binding cofactor A | Chr3:7889366-7904717 REVERSE LENGTH=2177 |"
1189,1,huanggua_zhangwenna,CsGy3G033260.1,39,86274,2,2,1,1,0.05,"| splicing factor 3A subunit | Chr3:32282411-32285703 REVERSE LENGTH=764 |"
1190,1,huanggua_zhangwenna,CsGy6G028200.1,39,62721,1,1,1,1,0.07,"| Ribonuclease 3 | Chr6:27144606-27148326 REVERSE LENGTH=533 |"
1191,1,huanggua_zhangwenna,CsGy3G010270.1,39,72545,1,1,1,1,0.06,"| protein ECERIFERUM 1-like | Chr3:8158094-8164689 FORWARD LENGTH=624 |"
1192,1,huanggua_zhangwenna,CsGy6G007530.1,39,33527,1,1,1,1,0.13,"| Pyruvate dehydrogenase E1 component subunit beta | Chr6:6350889-6355733 REVERSE LENGTH=315 |"
1193,1,huanggua_zhangwenna,CsGy3G026430.1,39,69888,1,1,1,1,0.06,"| L-lactate dehydrogenase | Chr3:27224929-27232936 REVERSE LENGTH=630 |"
1194,1,huanggua_zhangwenna,CsGy5G027250.1,39,112774,2,2,1,1,0.04,"| nucleolar protein 6 isoform X2 | Chr5:30953784-30963343 REVERSE LENGTH=988 |"
1195,1,huanggua_zhangwenna,CsGy4G018890.1,39,32251,1,1,1,1,0.14,"| zinc finger CCCH domain-containing protein 36-like | Chr4:24809382-24815621 REVERSE LENGTH=305 |"
1196,1,huanggua_zhangwenna,CsGy1G015290.1,39,46934,1,1,1,1,0.09,"| AP-3 complex subunit mu-1 | Chr1:11241473-11244949 REVERSE LENGTH=415 |"
1197,1,huanggua_zhangwenna,CsGy3G015000.1,38,101761,3,3,1,1,0.04,"| serine/threonine-protein phosphatase 4 regulatory subunit 3 | Chr3:11022575-11038329 FORWARD LENGTH=888 |"
1198,1,huanggua_zhangwenna,CsGy4G002740.1,38,17672,2,2,2,2,0.60,"| 54S ribosomal protein L51, mitochondrial | Chr4:1752545-1755487 REVERSE LENGTH=153 |"
1199,1,huanggua_zhangwenna,CsGy6G013620.1,38,83852,1,1,1,1,0.05,"| 6-phosphofructo-2-kinase/fructose-2, 6-bisphosphatase | Chr6:12080875-12088423 REVERSE LENGTH=751 |"
1200,1,huanggua_zhangwenna,CsGy4G015560.1,38,46758,2,2,1,1,0.09,"| patellin-6 | Chr4:20251801-20253304 FORWARD LENGTH=413 |"
1201,1,huanggua_zhangwenna,CsGy6G005300.1,38,42414,1,1,1,1,0.10,"| RING/U-box superfamily protein | Chr6:4852922-4857763 FORWARD LENGTH=383 |"
1202,1,huanggua_zhangwenna,CsGy2G026730.1,38,84834,2,2,1,1,0.05,"| general control non-repressible 4 | Chr2:34266275-34269555 FORWARD LENGTH=758 |"
1203,1,huanggua_zhangwenna,CsGy3G000250.1,38,115834,1,1,1,1,0.04,"| Transducin/WD40 repeat-like superfamily protein isoform 2 | Chr3:224874-235949 REVERSE LENGTH=1038 |"
1204,1,huanggua_zhangwenna,CsGy2G000790.1,38,32557,1,1,1,1,0.14,"| probable 3-hydroxyisobutyrate dehydrogenase-like 1, mitochondrial | Chr2:501690-502634 REVERSE LENGTH=314 |"
1205,1,huanggua_zhangwenna,CsGy3G019930.1,38,22825,1,1,1,1,0.20,"| transportin-3 isoform X2 | Chr3:16262950-16271174 REVERSE LENGTH=206 |"
1206,1,huanggua_zhangwenna,CsGy2G010010.1,38,90145,2,2,2,2,0.10,"| DEAD-box ATP-dependent RNA helicase 13 | Chr2:9727683-9745390 FORWARD LENGTH=804 |"
1207,1,huanggua_zhangwenna,CsGy7G009650.1,38,23867,1,1,1,1,0.19,"| Cysteine proteinase inhibitor | Chr7:12178354-12178962 FORWARD LENGTH=202 |"
1208,1,huanggua_zhangwenna,CsGy5G022460.1,38,18858,1,1,1,1,0.25,"| Protein PLASTID REDOX INSENSITIVE 2, chloroplastic | Chr5:27891112-27891800 REVERSE LENGTH=169 |"
1209,1,huanggua_zhangwenna,CsGy3G008540.1,38,28633,1,1,1,1,0.16,"| Reticulon-like protein | Chr3:7051661-7053571 REVERSE LENGTH=255 |"
1210,1,huanggua_zhangwenna,CsGy2G002470.1,38,42960,1,1,1,1,0.10,"| probable protein phosphatase 2C 27 | Chr2:1635337-1640031 REVERSE LENGTH=382 |"
1211,1,huanggua_zhangwenna,CsGy6G000630.1,38,93208,2,2,2,2,0.10,"| ATP-dependent RNA helicase SUV3L, mitochondrial | Chr6:433235-436287 REVERSE LENGTH=814 |"
1212,1,huanggua_zhangwenna,CsGy5G003790.1,38,90785,1,1,1,1,0.05,"| Elongation factor G | Chr5:2509590-2512760 FORWARD LENGTH=818 |"
1213,1,huanggua_zhangwenna,CsGy1G029240.1,38,33357,2,2,2,2,0.29,"| zinc finger CCCH domain-containing protein 14-like | Chr1:27350393-27353144 REVERSE LENGTH=308 |"
1214,1,huanggua_zhangwenna,CsGy6G027770.1,38,73249,2,2,2,2,0.12,"| Receptor protein kinase, putative | Chr6:26846017-26848849 REVERSE LENGTH=657 |"
1215,1,huanggua_zhangwenna,CsGy6G012530.1,38,119311,1,1,1,1,0.04,"| Protein HIRA | Chr6:10886500-10892603 REVERSE LENGTH=1079 |"
1216,1,huanggua_zhangwenna,CsGy7G000890.1,38,16148,1,1,1,1,0.29,"| trafficking protein particle complex subunit 2-like protein | Chr7:941935-943905 FORWARD LENGTH=143 |"
1217,1,huanggua_zhangwenna,CsGy3G041330.1,38,188711,1,1,1,1,0.02,"| TRAF-like family protein | Chr3:38625242-38636348 REVERSE LENGTH=1674 |"
1218,1,huanggua_zhangwenna,CsGy1G007180.1,38,71573,2,2,1,1,0.06,"| Receptor-like kinase 1 | Chr1:4577980-4580542 REVERSE LENGTH=663 |"
1219,1,huanggua_zhangwenna,CsGy3G034190.1,38,32684,1,1,1,1,0.14,"| Chaperone protein dnaJ 6 | Chr3:32979708-32982094 REVERSE LENGTH=282 |"
1220,1,huanggua_zhangwenna,CsGy1G028190.1,37,141696,1,1,1,1,0.03,"| RRP12-like protein | Chr1:26407874-26417905 REVERSE LENGTH=1256 |"
1221,1,huanggua_zhangwenna,CsGy3G034110.1,37,34812,1,1,1,1,0.13,"| outer envelope pore protein 16-3, chloroplastic/mitochondrial | Chr3:32901578-32912425 FORWARD LENGTH=311 |"
1222,1,huanggua_zhangwenna,CsGy7G008370.1,37,50963,1,1,1,1,0.09,"| Calcium-dependent lipid-binding (CaLB domain) family protein | Chr7:9337175-9339697 REVERSE LENGTH=458 |"
1223,1,huanggua_zhangwenna,CsGy6G001160.1,37,60287,1,1,1,1,0.07,"| Serine/threonine protein phosphatase 2A regulatory subunit | Chr6:828518-831921 REVERSE LENGTH=524 |"
1224,1,huanggua_zhangwenna,CsGy4G008190.1,37,47527,1,1,1,1,0.09,"| polyadenylate-binding protein-interacting protein 12 | Chr4:6160535-6163485 REVERSE LENGTH=428 |"
1225,1,huanggua_zhangwenna,CsGy3G023440.1,37,80790,1,1,1,1,0.05,"| acyltransferase-like protein At3g26840, chloroplastic | Chr3:23134662-23140362 REVERSE LENGTH=719 |"
1226,1,huanggua_zhangwenna,CsGy7G015140.1,37,51452,1,1,1,1,0.09,"| LEC14B protein-like | Chr7:19121451-19128877 FORWARD LENGTH=453 |"
1227,1,huanggua_zhangwenna,CsGy6G036850.1,37,47963,1,1,1,1,0.09,"| histone acetyltransferase GCN5 | Chr6:32194562-32202841 REVERSE LENGTH=437 |"
1228,1,huanggua_zhangwenna,CsGy1G029760.1,37,13919,1,1,1,1,0.35,"| Uncharacterized protein | Chr1:27845504-27846334 REVERSE LENGTH=122 |"
1229,1,huanggua_zhangwenna,CsGy2G007040.1,37,81691,2,2,2,2,0.11,"| Glycine--tRNA ligase 1 | Chr2:5607357-5610938 FORWARD LENGTH=729 |"
1230,1,huanggua_zhangwenna,CsGy3G007950.1,37,10062,1,1,1,1,0.50,"| Krueppel-like factor 17 | Chr3:6725853-6726407 FORWARD LENGTH=90 |"
1231,1,huanggua_zhangwenna,CsGy1G022010.1,37,26440,1,1,1,1,0.17,"| THO complex subunit 4A | Chr1:20788088-20790828 FORWARD LENGTH=248 |"
1232,1,huanggua_zhangwenna,CsGy5G002780.1,37,43147,1,1,1,1,0.10,"| ribosomal L1 domain-containing protein 1-like | Chr5:1829017-1830294 FORWARD LENGTH=377 |"
1233,1,huanggua_zhangwenna,CsGy5G004560.1,37,22891,1,1,1,1,0.20,"| deSI-like protein isoform X1 | Chr5:2991379-2993906 REVERSE LENGTH=201 |"
1234,1,huanggua_zhangwenna,CsGy3G003940.1,37,153391,2,2,2,2,0.06,"| enhancer of mRNA-decapping protein 4 | Chr3:3200808-3211565 FORWARD LENGTH=1412 |"
1235,1,huanggua_zhangwenna,CsGy2G002420.1,37,75584,1,1,1,1,0.06,"| Transmembrane 9 superfamily member | Chr2:1601917-1603905 REVERSE LENGTH=662 |"
1236,1,huanggua_zhangwenna,CsGy4G010350.1,37,45082,1,1,1,1,0.10,"| Mitochondrial GTPase 1 | Chr4:9135084-9143275 FORWARD LENGTH=402 |"
1237,1,huanggua_zhangwenna,CsGy3G035540.1,37,81548,1,1,1,1,0.05,"| probable methyltransferase PMT7 | Chr3:34024622-34032048 REVERSE LENGTH=704 |"
1238,1,huanggua_zhangwenna,CsGy4G025570.1,37,36294,1,1,1,1,0.12,"| cyclin-dependent kinase B2-2 | Chr4:30860030-30861807 FORWARD LENGTH=316 |"
1239,1,huanggua_zhangwenna,CsGy3G027010.1,37,39387,2,2,2,2,0.24,"| Probable receptor-like protein kinase At2g47060 | Chr3:28076858-28079402 REVERSE LENGTH=362 |"
1240,1,huanggua_zhangwenna,CsGy3G016260.1,37,24726,1,1,1,1,0.18,"| ATP-dependent Clp protease ATP-binding subunit CLPT1, chloroplastic-like | Chr3:12065155-12068805 FORWARD LENGTH=224 |"
1241,1,huanggua_zhangwenna,CsGy2G025640.1,37,76871,1,1,1,1,0.06,"| Acyl-coenzyme A oxidase | Chr2:33120005-33124198 REVERSE LENGTH=681 |"
1242,1,huanggua_zhangwenna,CsGy6G037010.1,37,53689,1,1,1,1,0.08,"| DDB1- and CUL4-associated factor 4-like isoform X1 | Chr6:32287063-32298684 FORWARD LENGTH=478 |"
1243,1,huanggua_zhangwenna,CsGy5G012220.1,37,89918,1,1,1,1,0.05,"| protein ACCUMULATION AND REPLICATION OF CHLOROPLASTS 3 isoform X1 | Chr5:14528361-14556919 REVERSE LENGTH=795 |"
1244,1,huanggua_zhangwenna,CsGy1G030350.1,37,66812,1,1,1,1,0.07,"| Histone deacetylase | Chr1:28612482-28631987 FORWARD LENGTH=600 |"
1245,1,huanggua_zhangwenna,CsGy1G015770.1,37,10342,1,1,1,1,0.49,"| Mitochondrial pyruvate carrier | Chr1:11771406-11775834 FORWARD LENGTH=94 |"
1246,1,huanggua_zhangwenna,CsGy7G005550.1,37,82285,1,1,1,1,0.05,"| protein EXECUTER 1, chloroplastic | Chr7:4079887-4086695 REVERSE LENGTH=733 |"
1247,1,huanggua_zhangwenna,CsGy3G019160.1,37,155370,1,1,1,1,0.03,"| ATP-dependent RNA helicase, putative | Chr3:15366661-15456558 REVERSE LENGTH=1386 |"
1248,1,huanggua_zhangwenna,CsGy3G033720.1,37,81949,1,1,1,1,0.05,"| Cultured cell, putative isoform 1 | Chr3:32665705-32672226 REVERSE LENGTH=730 |"
1249,1,huanggua_zhangwenna,CsGy7G002200.1,37,35594,1,1,1,1,0.13,"| RRP15-like protein | Chr7:1833847-1836389 REVERSE LENGTH=320 |"
1250,1,huanggua_zhangwenna,CsGy1G020140.1,37,36029,1,1,1,1,0.12,"| ABC transporter I family member 6, chloroplastic | Chr1:18881161-18886742 FORWARD LENGTH=329 |"
1251,1,huanggua_zhangwenna,CsGy2G004410.1,37,36366,1,1,1,1,0.12,"| ATP-dependent Clp protease proteolytic subunit | Chr2:3061891-3067426 FORWARD LENGTH=331 |"
1252,1,huanggua_zhangwenna,CsGy7G021700.1,37,28394,1,1,1,1,0.16,"| DNA-directed RNA polymerase subunit beta | Chr7:23711672-23720382 FORWARD LENGTH=249 |"
1253,1,huanggua_zhangwenna,CsGy3G034010.1,37,31592,1,1,1,1,0.14,"| zinc finger CCCH domain-containing protein 14-like | Chr3:32823835-32826534 REVERSE LENGTH=296 |"
1254,1,huanggua_zhangwenna,CsGy2G024740.1,37,102377,2,2,2,2,0.09,"| Protein disulfide-isomerase 5-2 | Chr2:32416303-32426211 REVERSE LENGTH=898 |"
1255,1,huanggua_zhangwenna,CsGy4G016420.1,36,46213,1,1,1,1,0.10,"| GTP-binding protein | Chr4:21288089-21291120 FORWARD LENGTH=411 |"
1256,1,huanggua_zhangwenna,CsGy1G002410.1,36,27148,1,1,1,1,0.17,"| expansin-A1-like | Chr1:1499443-1500347 REVERSE LENGTH=252 |"
1257,1,huanggua_zhangwenna,CsGy5G000020.1,36,96443,1,1,1,1,0.04,"| RNA polymerase II degradation factor | Chr5:10272-23249 FORWARD LENGTH=875 |"
1258,1,huanggua_zhangwenna,CsGy2G008860.1,36,81615,1,1,1,1,0.05,"| mechanosensitive ion channel protein 10 | Chr2:8040519-8049349 REVERSE LENGTH=704 |"
1259,1,huanggua_zhangwenna,CsGy5G018100.1,36,12099,1,1,1,1,0.41,"| Ribosomal protein L2 | Chr5:24273694-24274002 FORWARD LENGTH=102 |"
1260,1,huanggua_zhangwenna,CsGy1G000110.1,36,22847,1,1,1,1,0.20,"| Electron transporter | Chr1:96634-98221 FORWARD LENGTH=201 |"
1261,1,huanggua_zhangwenna,CsGy1G027040.1,36,14045,1,1,1,1,0.34,"| 60S ribosomal protein L31 | Chr1:25476664-25478045 REVERSE LENGTH=121 |"
1262,1,huanggua_zhangwenna,CsGy4G017670.1,36,56059,1,1,1,1,0.08,"| Glycosyltransferase | Chr4:22807877-22809763 FORWARD LENGTH=489 |"
1263,1,huanggua_zhangwenna,CsGy5G029410.1,36,27180,2,2,2,2,0.36,"| allene oxide cyclase 4, chloroplastic-like | Chr5:32748422-32750320 REVERSE LENGTH=247 |"
1264,1,huanggua_zhangwenna,CsGy4G003380.1,36,125816,1,1,1,1,0.03,"| putative disease resistance protein RGA3 | Chr4:2129902-2133165 FORWARD LENGTH=1087 |"
1265,1,huanggua_zhangwenna,CsGy1G000640.1,36,102541,1,1,1,1,0.04,"| ribonuclease J isoform X1 | Chr1:352901-363185 REVERSE LENGTH=921 |"
1266,1,huanggua_zhangwenna,CsGy3G026750.1,36,122476,1,1,1,1,0.04,"| Receptor-like protein kinase | Chr3:27806946-27810362 FORWARD LENGTH=1104 |"
1267,1,huanggua_zhangwenna,CsGy4G024360.1,36,61420,1,1,1,1,0.07,"| protein TIC 55, chloroplastic | Chr4:30150194-30152351 FORWARD LENGTH=542 |"
1268,1,huanggua_zhangwenna,CsGy5G002510.1,36,105201,1,1,1,1,0.04,"| Beta-adaptin-like protein | Chr5:1604859-1612875 FORWARD LENGTH=939 |"
1269,1,huanggua_zhangwenna,CsGy5G030150.1,36,101788,1,1,1,1,0.04,"| SCY1-like protein 2 | Chr5:33267562-33276764 REVERSE LENGTH=931 |"
1270,1,huanggua_zhangwenna,CsGy6G024280.1,36,105303,1,1,1,1,0.04,"| WD repeat-containing protein 3 | Chr6:24164806-24172557 FORWARD LENGTH=941 |"
1271,1,huanggua_zhangwenna,CsGy3G034350.1,36,85405,1,1,1,1,0.05,"| zinc finger CCCH domain-containing protein 30 | Chr3:33107650-33111711 REVERSE LENGTH=768 |"
1272,1,huanggua_zhangwenna,CsGy1G027550.1,36,64798,1,1,1,1,0.07,"| LOW QUALITY PROTEIN: serine/threonine-protein kinase tricorner | Chr1:25974160-25983200 FORWARD LENGTH=559 |"
1273,1,huanggua_zhangwenna,CsGy4G023840.1,36,100707,1,1,1,1,0.04,"| Aminopeptidase | Chr4:29771556-29778313 REVERSE LENGTH=880 |"
1274,1,huanggua_zhangwenna,CsGy7G011030.1,36,22994,1,1,1,1,0.20,"| 50S ribosomal protein L21 | Chr7:13935333-13939419 REVERSE LENGTH=206 |"
1275,1,huanggua_zhangwenna,CsGy1G007580.1,36,78070,1,1,1,1,0.06,"| ATP-binding cassette transporter, putative | Chr1:4869480-4872932 FORWARD LENGTH=696 |"
1276,1,huanggua_zhangwenna,CsGy2G015990.1,36,16424,1,1,1,1,0.29,"| acyl-coenzyme A thioesterase 13 | Chr2:15930821-15932323 FORWARD LENGTH=151 |"
1277,1,huanggua_zhangwenna,CsGy2G020840.1,35,34294,1,1,1,1,0.13,"| protein EXORDIUM-like | Chr2:29654768-29655718 FORWARD LENGTH=316 |"
1278,1,huanggua_zhangwenna,CsGy1G028090.1,35,55429,1,1,1,1,0.08,"| Pectin lyase-like superfamily protein | Chr1:26318867-26323481 FORWARD LENGTH=493 |"
1279,1,huanggua_zhangwenna,CsGy3G004820.1,35,67821,1,1,1,1,0.06,"| 65-kDa microtubule-associated protein 1 | Chr3:3866909-3872436 REVERSE LENGTH=594 |"
1280,1,huanggua_zhangwenna,CsGy1G010660.1,35,62571,1,1,1,1,0.07,"| UPF0051 protein ABCI8, chloroplastic | Chr1:6718261-6721655 REVERSE LENGTH=554 |"
1281,1,huanggua_zhangwenna,CsGy6G004390.1,35,66215,1,1,1,1,0.07,"| Exocyst complex component SEC6 | Chr6:4039425-4051852 REVERSE LENGTH=581 |"
1282,1,huanggua_zhangwenna,CsGy3G011040.1,35,51747,1,1,1,1,0.09,"| Glutathione reductase | Chr3:8619758-8627820 REVERSE LENGTH=471 |"
1283,1,huanggua_zhangwenna,CsGy7G018650.1,35,80621,1,1,1,1,0.05,"| DEAD-box ATP-dependent RNA helicase 35 | Chr7:21577507-21580452 FORWARD LENGTH=717 |"
1284,1,huanggua_zhangwenna,CsGy2G021530.1,35,68754,1,1,1,1,0.06,"| Pentatricopeptide repeat (PPR-like) superfamily protein | Chr2:30155167-30156993 REVERSE LENGTH=608 |"
1285,1,huanggua_zhangwenna,CsGy1G002820.1,35,54135,1,1,1,1,0.08,"| Cytochrome P450 | Chr1:1757909-1761936 FORWARD LENGTH=484 |"
1286,1,huanggua_zhangwenna,CsGy7G009400.1,35,51010,1,1,1,1,0.09,"| dihydrolipoyllysine-residue succinyltransferase component of 2-oxoglutarate dehydrogenase complex 1, mitochondrial | Chr7:11803912-11812294 FORWARD LENGTH=469 |"
1287,1,huanggua_zhangwenna,CsGy3G041350.1,35,25262,1,1,1,1,0.18,"| Vesicle-associated membrane protein 713 | Chr3:38649981-38652107 REVERSE LENGTH=219 |"
1288,1,huanggua_zhangwenna,CsGy6G030170.1,35,23315,1,1,1,1,0.20,"| Cytochrome P450 | Chr6:28461762-28462373 FORWARD LENGTH=203 |"
1289,1,huanggua_zhangwenna,CsGy5G027270.1,35,82768,1,1,1,1,0.05,"| protein VAC14 homolog | Chr5:30989750-31016909 FORWARD LENGTH=738 |"
1290,1,huanggua_zhangwenna,CsGy3G039240.1,35,27899,1,1,1,1,0.16,"| Adenine nucleotide alpha hydrolases-like superfamily protein | Chr3:36948945-36949718 REVERSE LENGTH=257 |"
1291,1,huanggua_zhangwenna,CsGy4G001190.1,35,33545,1,1,1,1,0.13,"| ATP-dependent Clp protease proteolytic subunit | Chr4:722558-726164 REVERSE LENGTH=306 |"
1292,1,huanggua_zhangwenna,CsGy2G024540.1,35,20095,1,1,1,1,0.23,"| E3 ubiquitin-protein ligase | Chr2:32296662-32299962 FORWARD LENGTH=184 |"
1293,1,huanggua_zhangwenna,CsGy6G019700.1,35,40664,1,1,1,1,0.11,"| replication factor C subunit 5 | Chr6:20227091-20238136 REVERSE LENGTH=363 |"
1294,1,huanggua_zhangwenna,CsGy3G033380.1,35,73828,2,2,2,2,0.12,"| prolycopene isomerase, chloroplastic | Chr3:32384293-32389627 FORWARD LENGTH=666 |"
1295,1,huanggua_zhangwenna,CsGy6G035960.1,35,82102,1,1,1,1,0.05,"| CSC1-like protein ERD4 | Chr6:31629246-31632635 FORWARD LENGTH=725 |"
1296,1,huanggua_zhangwenna,CsGy6G005520.1,35,40209,1,1,1,1,0.11,"| ATPase | Chr6:5045080-5050272 FORWARD LENGTH=355 |"
1297,1,huanggua_zhangwenna,CsGy6G011220.1,35,50816,1,1,1,1,0.09,"| Phosphoglycerate kinase | Chr6:9623808-9626531 REVERSE LENGTH=485 |"
1298,1,huanggua_zhangwenna,CsGy3G023110.1,35,78327,1,1,1,1,0.06,"| kinesin-like protein | Chr3:22433005-22437064 REVERSE LENGTH=688 |"
1299,1,huanggua_zhangwenna,CsGy6G014200.1,35,91228,1,1,1,1,0.05,"| ATP-dependent zinc metalloprotease FTSH 10 | Chr6:12550288-12555731 FORWARD LENGTH=818 |"
1300,1,huanggua_zhangwenna,CsGy3G026200.1,35,81236,1,1,1,1,0.05,"| probable inactive serine/threonine-protein kinase scy1 isoform X2 | Chr3:26990171-27025637 FORWARD LENGTH=744 |"
1301,1,huanggua_zhangwenna,CsGy3G009010.1,35,23176,1,1,1,1,0.20,"| Cleavage and polyadenylation specificity factor subunit 5 | Chr3:7346683-7351599 REVERSE LENGTH=200 |"
1302,1,huanggua_zhangwenna,CsGy4G023180.1,34,86656,1,1,1,1,0.05,"| U3 small nucleolar RNA-associated protein 4 | Chr4:29313062-29319344 REVERSE LENGTH=778 |"
1303,1,huanggua_zhangwenna,CsGy3G024680.1,34,52519,2,2,2,2,0.17,"| splicing factor 3A subunit 3 | Chr3:24920301-24928289 REVERSE LENGTH=447 |"
1304,1,huanggua_zhangwenna,CsGy5G014900.1,34,13293,1,1,1,1,0.36,"| 50S ribosomal protein L16 | Chr5:20662888-20663247 REVERSE LENGTH=119 |"
1305,1,huanggua_zhangwenna,CsGy4G015940.1,34,50575,1,1,1,1,0.09,"| serine/threonine-protein kinase STN8, chloroplastic | Chr4:20692922-20697053 FORWARD LENGTH=453 |"
1306,1,huanggua_zhangwenna,CsGy1G025260.1,34,50617,1,1,1,1,0.09,"| calmodulin-binding protein 60 B-like isoform X2 | Chr1:24218570-24220586 FORWARD LENGTH=445 |"
1307,1,huanggua_zhangwenna,CsGy2G011580.1,34,35257,1,1,1,1,0.13,"| probable carboxylesterase 13 | Chr2:11586363-11587319 REVERSE LENGTH=318 |"
1308,1,huanggua_zhangwenna,CsGy7G014440.1,34,74950,1,1,1,1,0.06,"| Peptidyl-prolyl cis-trans isomerase | Chr7:18418422-18424769 FORWARD LENGTH=668 |"
1309,1,huanggua_zhangwenna,CsGy2G008660.1,34,44425,1,1,1,1,0.10,"| S-adenosyl-L-methionine-dependent methyltransferases superfamily protein | Chr2:7749628-7752606 REVERSE LENGTH=386 |"
1310,1,huanggua_zhangwenna,CsGy4G008510.1,34,42606,1,1,1,1,0.10,"| Ubiquitin carboxyl-terminal hydrolase 3 | Chr4:6503097-6508698 REVERSE LENGTH=369 |"
1311,1,huanggua_zhangwenna,CsGy4G025560.1,34,38799,1,1,1,1,0.11,"| AT-hook motif nuclear-localized protein 10 | Chr4:30853622-30857766 REVERSE LENGTH=376 |"
1312,1,huanggua_zhangwenna,CsGy3G031440.1,34,35981,1,1,1,1,0.12,"| splicing factor 3A subunit 2 | Chr3:31020105-31022772 FORWARD LENGTH=325 |"
1313,1,huanggua_zhangwenna,CsGy2G003950.1,34,65845,1,1,1,1,0.07,"| Mitochondrial Rho GTPase | Chr2:2675807-2684697 FORWARD LENGTH=588 |"
1314,1,huanggua_zhangwenna,CsGy3G041570.1,34,39473,1,1,1,1,0.11,"| protein OVEREXPRESSOR OF CATIONIC PEROXIDASE 3 | Chr3:38832866-38835899 REVERSE LENGTH=344 |"
1315,1,huanggua_zhangwenna,CsGy1G026520.1,34,26449,1,1,1,1,0.17,"| protein translocase subunit SecA | Chr1:25064329-25068270 FORWARD LENGTH=234 |"
1316,1,huanggua_zhangwenna,CsGy2G000040.1,34,51322,1,1,1,1,0.09,"| RNA helicase | Chr2:62109-77546 REVERSE LENGTH=450 |"
1317,1,huanggua_zhangwenna,CsGy4G008930.1,34,46225,1,1,1,1,0.10,"| hyccin | Chr4:7099025-7100299 FORWARD LENGTH=424 |"
1318,1,huanggua_zhangwenna,CsGy6G026790.1,34,48164,2,2,1,1,0.09,"| protein DA1-related 1-like | Chr6:26239253-26242746 REVERSE LENGTH=420 |"
1319,1,huanggua_zhangwenna,CsGy5G016000.1,34,63324,1,1,1,1,0.07,"| Protein kinase PCTAIRE | Chr5:22290700-22296663 REVERSE LENGTH=562 |"
1320,1,huanggua_zhangwenna,CsGy7G009370.1,33,97357,1,1,1,1,0.04,"| Bromodomain-containing protein, putative | Chr7:11773868-11778904 REVERSE LENGTH=881 |"
1321,1,huanggua_zhangwenna,CsGy3G024900.1,33,21902,2,2,1,1,0.21,"| phospholipid--sterol O-acyltransferase isoform X3 | Chr3:25267210-25269412 REVERSE LENGTH=187 |"
1322,1,huanggua_zhangwenna,CsGy1G000020.1,33,15952,1,1,1,1,0.30,"| Short-chain dehydrogenase/reductase family protein | Chr1:18860-19918 FORWARD LENGTH=138 |"
1323,1,huanggua_zhangwenna,CsGy1G012630.1,33,64929,1,1,1,1,0.07,"| Protein disulfide-isomerase | Chr1:8077608-8081813 FORWARD LENGTH=583 |"
1324,1,huanggua_zhangwenna,CsGy3G009790.1,33,48150,1,1,1,1,0.09,"| IRK-interacting protein | Chr3:7833942-7835210 FORWARD LENGTH=422 |"
1325,1,huanggua_zhangwenna,CsGy1G006260.1,33,67983,1,1,1,1,0.06,"| RNA helicase | Chr1:4057844-4062462 FORWARD LENGTH=597 |"
1326,1,huanggua_zhangwenna,CsGy3G005530.1,33,132573,1,1,1,1,0.03,"| amino-terminal region of chorein | Chr3:4453885-4469206 FORWARD LENGTH=1203 |"
1327,1,huanggua_zhangwenna,CsGy2G001680.1,33,206965,1,1,1,1,0.02,"| nuclear pore complex protein NUP205 | Chr2:1154675-1180166 FORWARD LENGTH=1825 |"
1328,1,huanggua_zhangwenna,CsGy6G005250.1,33,85802,1,1,1,1,0.05,"| Putative 1-deoxy-D-xylulose-5-phosphate synthase | Chr6:4822924-4826662 FORWARD LENGTH=785 |"
1329,1,huanggua_zhangwenna,CsGy1G020660.1,33,47297,1,1,1,1,0.09,"| ethanolamine-phosphate cytidylyltransferase-like | Chr1:19337497-19342740 REVERSE LENGTH=423 |"
1330,1,huanggua_zhangwenna,CsGy3G022880.1,33,37912,1,1,1,1,0.12,"| Protein transport protein SEC13 homolog B | Chr3:21696840-21699798 REVERSE LENGTH=342 |"
1331,1,huanggua_zhangwenna,CsGy5G019940.1,33,46181,1,1,1,1,0.10,"| Alpha-galactosidase | Chr5:26204471-26207882 FORWARD LENGTH=413 |"
1332,1,huanggua_zhangwenna,CsGy1G013890.1,33,37035,1,1,1,1,0.12,"| Pescadillo homolog | Chr1:9536535-9540231 FORWARD LENGTH=314 |"
1333,1,huanggua_zhangwenna,CsGy5G014880.1,33,15552,1,1,1,1,0.31,"| 30S ribosomal protein S8, chloroplastic | Chr5:20661819-20662223 REVERSE LENGTH=134 |"
1334,1,huanggua_zhangwenna,CsGy6G023850.1,33,141937,1,1,1,1,0.03,"| Divalent metal cation transporter MntH | Chr6:23872558-23878181 FORWARD LENGTH=1290 |"
1335,1,huanggua_zhangwenna,CsGy1G024410.1,33,115517,1,1,1,1,0.04,"| Leucine-rich receptor-like protein kinase family protein | Chr1:23251070-23254759 FORWARD LENGTH=1061 |"
1336,1,huanggua_zhangwenna,CsGy4G004330.1,33,57292,1,1,1,1,0.08,"| Pentatricopeptide repeat-containing protein | Chr4:2829187-2831161 FORWARD LENGTH=487 |"
1337,1,huanggua_zhangwenna,CsGy2G003150.1,33,37804,1,1,1,1,0.12,"| Calcium-binding EF hand family protein | Chr2:2063673-2067642 REVERSE LENGTH=339 |"
1338,1,huanggua_zhangwenna,CsGy3G023850.1,33,32480,1,1,1,1,0.14,"| Reductase | Chr3:23796098-23799566 FORWARD LENGTH=292 |"
1339,1,huanggua_zhangwenna,CsGy2G003350.1,33,41579,1,1,1,1,0.11,"| Cysteine synthase | Chr2:2213741-2218031 FORWARD LENGTH=385 |"
1340,1,huanggua_zhangwenna,CsGy3G033150.1,33,355283,1,1,1,1,0.01,"| ATP-dependent RNA helicase A protein | Chr3:32179171-32209120 REVERSE LENGTH=3198 |"
1341,1,huanggua_zhangwenna,CsGy3G009100.1,33,18127,1,1,1,1,0.26,"| Signal recognition particle protein | Chr3:7408324-7410335 REVERSE LENGTH=170 |"
1342,1,huanggua_zhangwenna,CsGy3G031910.1,32,32700,1,1,1,1,0.14,"| histone deacetylase HDT1 | Chr3:31297188-31301244 REVERSE LENGTH=300 |"
1343,1,huanggua_zhangwenna,CsGy6G008400.1,32,111082,1,1,1,1,0.04,"| Glycine-tRNA ligase, alpha subunit | Chr6:7014512-7039129 REVERSE LENGTH=987 |"
1344,1,huanggua_zhangwenna,CsGy2G023250.1,32,138194,1,1,1,1,0.03,"| RNA-dependent RNA polymerase | Chr2:31306906-31310718 FORWARD LENGTH=1197 |"
1345,1,huanggua_zhangwenna,CsGy6G020750.1,32,32891,1,1,1,1,0.14,"| adenosine kinase 2 | Chr6:21424436-21426885 FORWARD LENGTH=296 |"
1346,1,huanggua_zhangwenna,CsGy3G033780.1,32,39096,1,1,1,1,0.11,"| activator of 90 kDa heat shock protein ATPase homolog 1 | Chr3:32692035-32693622 FORWARD LENGTH=352 |"
1347,1,huanggua_zhangwenna,CsGy7G017670.1,32,10800,1,1,1,1,0.46,"| Sm-like protein LSM2 | Chr7:20922036-20923082 REVERSE LENGTH=93 |"
1348,1,huanggua_zhangwenna,CsGy1G030970.1,32,18322,2,2,2,2,0.58,"| Acetolactate synthase, small subunit | Chr1:29622156-29626970 REVERSE LENGTH=166 |"
1349,1,huanggua_zhangwenna,CsGy6G000510.1,32,79177,1,1,1,1,0.06,"| Beta-amylase | Chr6:352019-356968 REVERSE LENGTH=699 |"
1350,1,huanggua_zhangwenna,CsGy2G002520.1,32,61072,1,1,1,1,0.07,"| plasma membrane fusion protein | Chr2:1682953-1686210 FORWARD LENGTH=544 |"
1351,1,huanggua_zhangwenna,CsGy6G025470.1,32,120903,1,1,1,1,0.04,"| digalactosyldiacylglycerol synthase 1, chloroplastic | Chr6:25029517-25038394 FORWARD LENGTH=1059 |"
1352,1,huanggua_zhangwenna,CsGy7G000620.1,32,66702,1,1,1,1,0.07,"| translocon-associated protein subunit alpha-like | Chr7:716623-724633 FORWARD LENGTH=598 |"
1353,1,huanggua_zhangwenna,CsGy2G001050.1,32,22789,1,1,1,1,0.20,"| Rac-like GTP-binding protein 2 | Chr2:692672-695101 FORWARD LENGTH=200 |"
1354,1,huanggua_zhangwenna,CsGy7G020640.1,32,128355,2,2,2,2,0.07,"| Nuclear pore complex protein NUP107 | Chr7:22944889-22958395 REVERSE LENGTH=1123 |"
1355,1,huanggua_zhangwenna,CsGy5G008950.1,32,61211,1,1,1,1,0.07,"| Kinase superfamily protein | Chr5:6951422-6959801 REVERSE LENGTH=543 |"
1356,1,huanggua_zhangwenna,CsGy3G026800.1,32,53305,1,1,1,1,0.08,"| Alpha-ketoglutarate-dependent dioxygenase AlkB | Chr3:27842923-27845878 FORWARD LENGTH=482 |"
1357,1,huanggua_zhangwenna,CsGy3G014040.1,32,45987,1,1,1,1,0.10,"| IPR016040 (NAD(P)-binding domain) | Chr3:10461619-10462878 REVERSE LENGTH=419 |"
1358,1,huanggua_zhangwenna,CsGy2G005460.1,32,52866,1,1,1,1,0.08,"| Carboxypeptidase | Chr2:3755620-3761075 REVERSE LENGTH=468 |"
1359,1,huanggua_zhangwenna,CsGy6G003960.1,32,27559,1,1,1,1,0.16,"| vesicle-associated membrane protein 727 | Chr6:3715249-3717459 REVERSE LENGTH=238 |"
1360,1,huanggua_zhangwenna,CsGy7G003050.1,32,61333,1,1,1,1,0.07,"| Elongation factor family protein isoform 2 | Chr7:2380211-2387482 REVERSE LENGTH=562 |"
1361,1,huanggua_zhangwenna,CsGy5G016890.1,32,14254,2,2,1,1,0.34,"| 60S ribosomal protein L35 | Chr5:23236199-23237455 REVERSE LENGTH=123 |"
1362,1,huanggua_zhangwenna,CsGy3G033930.1,32,50768,1,1,1,1,0.09,"| DNA polymerase delta small subunit | Chr3:32782887-32789017 REVERSE LENGTH=444 |"
1363,1,huanggua_zhangwenna,CsGy6G017420.1,32,71427,2,2,2,2,0.13,"| ATP-citrate synthase beta chain protein 1 | Chr6:18044449-18049064 REVERSE LENGTH=650 |"
1364,1,huanggua_zhangwenna,CsGy3G007080.1,32,11123,2,2,1,1,0.45,"| cytochrome c oxidase subunit 6a, mitochondrial | Chr3:6182528-6186971 REVERSE LENGTH=98 |"
1365,1,huanggua_zhangwenna,CsGy6G006600.1,31,22649,1,1,1,1,0.20,"| Dirigent protein | Chr6:5695303-5695911 FORWARD LENGTH=202 |"
1366,1,huanggua_zhangwenna,CsGy3G021270.1,31,56885,1,1,1,1,0.08,"| dihydrofolate synthetase isoform X1 | Chr3:19186230-19191447 FORWARD LENGTH=520 |"
1367,1,huanggua_zhangwenna,CsGy1G007510.1,31,74074,1,1,1,1,0.06,"| Serine/threonine-protein kinase RIO1 | Chr1:4823500-4831872 REVERSE LENGTH=650 |"
1368,1,huanggua_zhangwenna,CsGy7G004860.1,31,77396,1,1,1,1,0.06,"| nucleolar protein 10 | Chr7:3672266-3680102 FORWARD LENGTH=683 |"
1369,1,huanggua_zhangwenna,CsGy3G006820.1,31,69352,1,1,1,1,0.06,"| Endoglucanase | Chr3:5926557-5929744 FORWARD LENGTH=622 |"
1370,1,huanggua_zhangwenna,CsGy3G017800.1,31,43439,1,1,1,1,0.10,"| Flavin-containing monooxygenase | Chr3:13801293-13804766 REVERSE LENGTH=385 |"
1371,1,huanggua_zhangwenna,CsGy6G008770.1,31,46742,1,1,1,1,0.09,"| Golgi to ER traffic protein 4 homolog | Chr6:7292681-7300441 FORWARD LENGTH=408 |"
1372,1,huanggua_zhangwenna,CsGy3G011460.1,31,64771,1,1,1,1,0.07,"| Beta-amylase | Chr3:8883115-8885753 REVERSE LENGTH=577 |"
1373,1,huanggua_zhangwenna,CsGy6G000650.1,31,40154,1,1,1,1,0.11,"| Cysteine synthase | Chr6:444903-448655 FORWARD LENGTH=372 |"
1374,1,huanggua_zhangwenna,CsGy1G009410.1,31,117841,1,1,1,1,0.04,"| 4-coumarate-CoA ligase | Chr1:5849885-5858585 REVERSE LENGTH=1084 |"
1375,1,huanggua_zhangwenna,CsGy3G037300.1,31,36103,1,1,1,1,0.12,"| ARM repeat superfamily protein | Chr3:35193772-35195409 REVERSE LENGTH=327 |"
1376,1,huanggua_zhangwenna,CsGy3G003160.1,31,35387,1,1,1,1,0.13,"| methylsterol monooxygenase 1-2-like | Chr3:2565772-2569789 REVERSE LENGTH=300 |"
1377,1,huanggua_zhangwenna,CsGy3G010710.1,31,36360,1,1,1,1,0.12,"| glutamyl-tRNA reductase-binding protein, chloroplastic isoform X1 | Chr3:8409160-8413070 FORWARD LENGTH=320 |"
1378,1,huanggua_zhangwenna,CsGy6G008320.1,31,192368,1,1,1,1,0.02,"| probable helicase CHR10 isoform X1 | Chr6:6930871-6949230 FORWARD LENGTH=1703 |"
1379,1,huanggua_zhangwenna,CsGy5G015720.1,31,43159,1,1,1,1,0.10,"| NACHT, LRR and PYD domains-containing protein 9A | Chr5:21959673-21964973 FORWARD LENGTH=392 |"
1380,1,huanggua_zhangwenna,CsGy2G021250.1,31,44802,1,1,1,1,0.10,"| protein SABRE isoform X1 | Chr2:29929632-29935687 FORWARD LENGTH=399 |"
1381,1,huanggua_zhangwenna,CsGy6G034190.1,31,28441,1,1,1,1,0.16,"| non-classical arabinogalactan protein 31-like | Chr6:30567309-30569265 FORWARD LENGTH=262 |"
1382,1,huanggua_zhangwenna,CsGy5G019560.1,31,46026,1,1,1,1,0.10,"| chaperone protein dnaJ 15-like | Chr5:25915427-25927578 FORWARD LENGTH=413 |"
1383,1,huanggua_zhangwenna,CsGy5G000350.1,31,63032,1,1,1,1,0.07,"| Kinesin light chain, putative | Chr5:192553-195858 FORWARD LENGTH=561 |"
1384,1,huanggua_zhangwenna,CsGy6G036550.1,31,32372,1,1,1,1,0.14,"| Coatomer subunit epsilon | Chr6:31979325-31982105 REVERSE LENGTH=289 |"
1385,1,huanggua_zhangwenna,CsGy4G008860.1,31,18939,1,1,1,1,0.25,"| delta(24)-sterol reductase-like | Chr4:6951311-6952083 FORWARD LENGTH=155 |"
1386,1,huanggua_zhangwenna,CsGy7G011890.1,31,30915,2,2,1,1,0.15,"| Acyl-CoA N-acyltransferases superfamily protein, putative isoform 1 | Chr7:15125593-15128203 REVERSE LENGTH=271 |"
1387,1,huanggua_zhangwenna,CsGy1G015320.1,31,34697,1,1,1,1,0.13,"| SNF1-related protein kinase regulatory subunit beta-2 | Chr1:11261941-11264549 FORWARD LENGTH=306 |"
1388,1,huanggua_zhangwenna,CsGy6G010420.1,30,46392,2,2,1,1,0.10,"| Vestitone reductase-related family protein | Chr6:8936938-8943622 REVERSE LENGTH=417 |"
1389,1,huanggua_zhangwenna,CsGy6G007610.1,30,52397,1,1,1,1,0.08,"| Kinase superfamily protein | Chr6:6400312-6404676 REVERSE LENGTH=469 |"
1390,1,huanggua_zhangwenna,CsGy2G011970.1,30,77476,1,1,1,1,0.06,"| RING-type E3 ubiquitin transferase | Chr2:11904997-11909411 FORWARD LENGTH=664 |"
1391,1,huanggua_zhangwenna,CsGy7G000430.1,30,78684,1,1,1,1,0.06,"| tRNA-dihydrouridine(47) synthase [NAD(P)(+)] | Chr7:536645-541750 FORWARD LENGTH=699 |"
1392,1,huanggua_zhangwenna,CsGy4G016450.1,30,31882,1,1,1,1,0.14,"| Ef-hand calcium binding protein | Chr4:21334275-21337049 FORWARD LENGTH=297 |"
1393,1,huanggua_zhangwenna,CsGy5G022940.1,30,101800,1,1,1,1,0.04,"| LOW QUALITY PROTEIN: uncharacterized protein LOC103489086 | Chr5:28162157-28169135 FORWARD LENGTH=920 |"
1394,1,huanggua_zhangwenna,CsGy6G019350.1,30,108413,1,1,1,1,0.04,"| nucleolar protein 14 isoform X2 | Chr6:19770364-19777021 FORWARD LENGTH=947 |"
1395,1,huanggua_zhangwenna,CsGy2G007480.1,30,160423,1,1,1,1,0.03,"| cleavage and polyadenylation specificity factor subunit 1-like | Chr2:6029963-6079229 FORWARD LENGTH=1452 |"
1396,1,huanggua_zhangwenna,CsGy3G021980.1,30,19060,1,1,1,1,0.24,"| RNA-binding family protein | Chr3:20323899-20326459 FORWARD LENGTH=174 |"
1397,1,huanggua_zhangwenna,CsGy3G016570.1,30,27165,1,1,1,1,0.17,"| Oxoglutarate/iron-dependent dioxygenase | Chr3:12315978-12317613 FORWARD LENGTH=244 |"
1398,1,huanggua_zhangwenna,CsGy7G020390.1,30,43786,2,2,2,2,0.21,"| Methylthioribose-1-phosphate isomerase | Chr7:22770541-22774011 FORWARD LENGTH=394 |"
1399,1,huanggua_zhangwenna,CsGy3G035530.1,30,53447,1,1,1,1,0.08,"| BTB/POZ domain and ankyrin repeat-containing protein NPR5 | Chr3:34017239-34019177 FORWARD LENGTH=487 |"
1400,1,huanggua_zhangwenna,CsGy3G019370.1,30,32483,1,1,1,1,0.14,"| Fatty acid oxidation complex subunit alpha | Chr3:15598906-15601748 REVERSE LENGTH=296 |"
1401,1,huanggua_zhangwenna,CsGy2G021260.1,30,253130,1,1,1,1,0.02,"| protein SABRE isoform X1 | Chr2:29937816-29955269 FORWARD LENGTH=2238 |"
1402,1,huanggua_zhangwenna,CsGy3G028130.1,30,47028,1,1,1,1,0.09,"| probable N-acetyltransferase HLS1 | Chr3:29152382-29154548 REVERSE LENGTH=409 |"
1403,1,huanggua_zhangwenna,CsGy5G001340.1,30,9861,1,1,1,1,0.51,"| Mitochondrial import inner membrane translocase subunit TIM13 | Chr5:807551-809831 FORWARD LENGTH=87 |"
1404,1,huanggua_zhangwenna,CsGy2G008440.1,30,76612,1,1,1,1,0.06,"| glutamine--fructose-6-phosphate aminotransferase [isomerizing] 2 | Chr2:7525695-7531482 FORWARD LENGTH=691 |"
1405,1,huanggua_zhangwenna,CsGy1G027730.1,30,43688,1,1,1,1,0.10,"| 12-oxophytodienoate reductase 3 | Chr1:26133985-26138461 FORWARD LENGTH=398 |"
1406,1,huanggua_zhangwenna,CsGy3G044490.1,30,43747,1,1,1,1,0.10,"| dnaJ homolog subfamily C member 2 | Chr3:41202518-41205546 REVERSE LENGTH=396 |"
1407,1,huanggua_zhangwenna,CsGy6G021520.1,30,55223,1,1,1,1,0.08,"| protein RETICULATA-RELATED 1, chloroplastic | Chr6:22125450-22133302 FORWARD LENGTH=503 |"
1408,1,huanggua_zhangwenna,CsGy4G006540.1,30,89017,1,1,1,1,0.05,"| cellulose synthase-like protein G3 | Chr4:4747441-4751321 FORWARD LENGTH=778 |"
1409,1,huanggua_zhangwenna,CsGy6G022070.1,30,23244,2,2,1,1,0.20,"| HVA22-like protein | Chr6:22635773-22637234 REVERSE LENGTH=196 |"
1410,1,huanggua_zhangwenna,CsGy7G006260.1,30,270821,1,1,1,1,0.02,"| Serine/threonine-protein kinase TOR | Chr7:4597492-4633002 FORWARD LENGTH=2393 |"
1411,1,huanggua_zhangwenna,CsGy1G004490.1,30,43082,1,1,1,1,0.10,"| tRNA pseudouridine synthase | Chr1:2874763-2882221 FORWARD LENGTH=373 |"
1412,1,huanggua_zhangwenna,CsGy6G023730.1,30,30129,1,1,1,1,0.15,"| Aquaporin | Chr6:23787266-23788400 FORWARD LENGTH=284 |"
1413,1,huanggua_zhangwenna,CsGy6G014680.1,30,108131,1,1,1,1,0.04,"| arginine-glutamic acid dipeptide repeat protein | Chr6:12862171-12865314 REVERSE LENGTH=950 |"
1414,1,huanggua_zhangwenna,CsGy4G002580.1,29,16509,1,1,1,1,0.29,"| DNA-directed RNA polymerases II and V subunit 8A-like | Chr4:1636055-1637870 FORWARD LENGTH=144 |"
1415,1,huanggua_zhangwenna,CsGy1G027230.1,29,109871,1,1,1,1,0.04,"| kinase with adenine nucleotide alpha hydrolases-like domain-containing protein | Chr1:25615725-25627158 FORWARD LENGTH=980 |"
1416,1,huanggua_zhangwenna,CsGy6G012420.1,29,49946,1,1,1,1,0.09,"| Histone deacetylase | Chr6:10778317-10784094 FORWARD LENGTH=430 |"
1417,1,huanggua_zhangwenna,CsGy7G006870.1,29,25266,1,1,1,1,0.18,"| Basic secretory protease | Chr7:4999647-5000435 FORWARD LENGTH=227 |"
1418,1,huanggua_zhangwenna,CsGy3G044330.1,29,53274,1,1,1,1,0.08,"| protein ABCI7, chloroplastic-like | Chr3:41063865-41067312 FORWARD LENGTH=485 |"
1419,1,huanggua_zhangwenna,CsGy6G003470.1,29,43436,1,1,1,1,0.10,"| biotin synthase | Chr6:3154912-3159801 FORWARD LENGTH=385 |"
1420,1,huanggua_zhangwenna,CsGy7G018270.1,29,81968,1,1,1,1,0.05,"| nudix hydrolase 3-like | Chr7:21366175-21381007 REVERSE LENGTH=727 |"
1421,1,huanggua_zhangwenna,CsGy7G004870.1,29,55097,1,1,1,1,0.08,"| UDP-glucuronosyltransferase | Chr7:3682610-3685105 REVERSE LENGTH=489 |"
1422,1,huanggua_zhangwenna,CsGy3G035370.1,29,34141,1,1,1,1,0.13,"| haloacid dehalogenase-like hydrolase domain-containing protein 3 | Chr3:33906223-33908599 REVERSE LENGTH=303 |"
1423,1,huanggua_zhangwenna,CsGy1G024740.1,29,19850,1,1,1,1,0.23,"| Phloem protein | Chr1:23644105-23645691 REVERSE LENGTH=168 |"
1424,1,huanggua_zhangwenna,CsGy6G027200.1,29,105277,1,1,1,1,0.04,"| Molybdopterin cofactor sulfurase, putative | Chr6:26437649-26440465 REVERSE LENGTH=938 |"
1425,1,huanggua_zhangwenna,CsGy2G014000.1,29,73761,2,2,2,2,0.12,"| Zeaxanthin epoxidase, chloroplastic | Chr2:14260808-14265652 FORWARD LENGTH=665 |"
1426,1,huanggua_zhangwenna,CsGy7G007620.1,29,54570,1,1,1,1,0.08,"| allene oxide synthase 3-like | Chr7:5478987-5480515 FORWARD LENGTH=478 |"
1427,1,huanggua_zhangwenna,CsGy1G011980.1,29,134607,1,1,1,1,0.03,"| mediator of RNA polymerase II transcription subunit 16 | Chr1:7539642-7549323 FORWARD LENGTH=1228 |"
1428,1,huanggua_zhangwenna,CsGy3G017070.1,29,56652,1,1,1,1,0.08,"| DNA-directed RNA polymerase III subunit RPC3 isoform X1 | Chr3:13086266-13092847 FORWARD LENGTH=493 |"
1429,1,huanggua_zhangwenna,CsGy5G024890.1,29,26492,1,1,1,1,0.17,"| Receptor kinase, putative | Chr5:29386767-29387630 REVERSE LENGTH=242 |"
1430,1,huanggua_zhangwenna,CsGy6G015010.1,29,73592,1,1,1,1,0.06,"| transcription factor GTE4-like | Chr6:13314572-13326015 REVERSE LENGTH=646 |"
1431,1,huanggua_zhangwenna,CsGy6G024260.1,29,19153,1,1,1,1,0.24,"| dual specificity phosphatase Cdc25 | Chr6:24135737-24138647 FORWARD LENGTH=168 |"
1432,1,huanggua_zhangwenna,CsGy1G024250.1,29,93825,1,1,1,1,0.05,"| transducin beta-like protein 3 | Chr1:23100924-23111153 REVERSE LENGTH=843 |"
1433,1,huanggua_zhangwenna,CsGy2G016680.1,29,29399,1,1,1,1,0.15,"| serine/arginine-rich splicing factor-like protein%2C putative | Chr2:27023852-27026768 REVERSE LENGTH=252 |"
1434,1,huanggua_zhangwenna,CsGy4G002380.1,29,52417,1,1,1,1,0.08,"| Calreticulin-3 | Chr4:1457421-1462549 FORWARD LENGTH=444 |"
1435,1,huanggua_zhangwenna,CsGy1G027310.1,29,136814,1,1,1,1,0.03,"| Cytoplasmic FMR1-interacting | Chr1:25681208-25717301 REVERSE LENGTH=1196 |"
1436,1,huanggua_zhangwenna,CsGy4G014990.1,29,76705,1,1,1,1,0.06,"| UPF0503 protein At3g09070, chloroplastic-like | Chr4:19706630-19708669 FORWARD LENGTH=679 |"
1437,1,huanggua_zhangwenna,CsGy3G010770.1,29,50160,1,1,1,1,0.09,"| RNA-directed DNA polymerase (reverse transcriptase)-related family protein | Chr3:8429325-8433690 REVERSE LENGTH=441 |"
1438,1,huanggua_zhangwenna,CsGy6G008510.1,29,68464,1,1,1,1,0.06,"| CDPK-related kinase 3 isoform X1 | Chr6:7102444-7111739 REVERSE LENGTH=610 |"
1439,1,huanggua_zhangwenna,CsGy4G001920.1,29,44745,1,1,1,1,0.10,"| Signal recognition particle 54 kDa protein | Chr4:1136810-1141497 REVERSE LENGTH=404 |"
1440,1,huanggua_zhangwenna,CsGy5G018860.1,28,13737,1,1,1,1,0.35,"| mediator of RNA polymerase II transcription subunit 23-like | Chr5:25279307-25279919 REVERSE LENGTH=126 |"
1441,1,huanggua_zhangwenna,CsGy5G008560.1,28,59353,1,1,1,1,0.07,"| sodium-coupled neutral amino acid transporter 2-like | Chr5:6515682-6520977 FORWARD LENGTH=527 |"
1442,1,huanggua_zhangwenna,CsGy4G009240.1,28,76735,1,1,1,1,0.06,"| Phototropic-responsive NPH3 family protein | Chr4:7513237-7515743 FORWARD LENGTH=675 |"
1443,1,huanggua_zhangwenna,CsGy3G026560.1,28,59171,1,1,1,1,0.07,"| Aminotransferase | Chr3:27386917-27392256 REVERSE LENGTH=535 |"
1444,1,huanggua_zhangwenna,CsGy7G015670.1,28,46587,1,1,1,1,0.09,"| autophagy-related protein 18a | Chr7:19574792-19576947 FORWARD LENGTH=420 |"
1445,1,huanggua_zhangwenna,CsGy3G014190.1,28,75072,1,1,1,1,0.06,"| acyl-CoA-binding domain-containing protein 4 | Chr3:10540081-10546245 FORWARD LENGTH=678 |"
1446,1,huanggua_zhangwenna,CsGy7G019990.1,28,79861,1,1,1,1,0.05,"| Cycloartenol synthase | Chr7:22459246-22468873 FORWARD LENGTH=690 |"
1447,1,huanggua_zhangwenna,CsGy4G002440.1,28,29744,1,1,1,1,0.15,"| RNA-binding ASCH domain protein | Chr4:1510436-1515054 REVERSE LENGTH=261 |"
1448,1,huanggua_zhangwenna,CsGy3G000060.1,28,111481,1,1,1,1,0.04,"| AT-rich interactive domain-containing protein 3-like | Chr3:91244-105044 FORWARD LENGTH=994 |"
1449,1,huanggua_zhangwenna,CsGy4G013700.1,28,29690,1,1,1,1,0.15,"| Ribosomal protein S24e family protein, putative | Chr4:18690056-18694390 REVERSE LENGTH=263 |"
1450,1,huanggua_zhangwenna,CsGy5G018540.1,28,214785,1,1,1,1,0.02,"| THO complex subunit 2 | Chr5:25004408-25028241 FORWARD LENGTH=1883 |"
1451,1,huanggua_zhangwenna,CsGy3G042170.1,28,21885,1,1,1,1,0.21,"| Arginine/serine-rich splicing factor, putative | Chr3:39308723-39311348 FORWARD LENGTH=197 |"
1452,1,huanggua_zhangwenna,CsGy7G000330.1,28,105010,1,1,1,1,0.04,"| Kinesin-like protein | Chr7:430005-436391 FORWARD LENGTH=930 |"
1453,1,huanggua_zhangwenna,CsGy3G005140.1,28,19739,1,1,1,1,0.24,"| Putative aminoacrylate peracid reductase RutC | Chr3:4092433-4094270 REVERSE LENGTH=187 |"
1454,1,huanggua_zhangwenna,CsGy6G032990.1,28,74090,2,2,2,2,0.12,"| U3 small nucleolar RNA-associated protein 6 homolog | Chr6:29940818-29943989 REVERSE LENGTH=641 |"
1455,1,huanggua_zhangwenna,CsGy3G001360.1,28,130850,1,1,1,1,0.03,"| alpha,alpha-trehalose-phosphate synthase [UDP-forming] 5-like | Chr3:1030839-1041187 FORWARD LENGTH=1146 |"
1456,1,huanggua_zhangwenna,CsGy6G013100.1,28,48129,1,1,1,1,0.09,"| zinc finger CCCH domain-containing protein 3-like | Chr6:11432470-11435947 FORWARD LENGTH=430 |"
1457,1,huanggua_zhangwenna,CsGy5G005260.1,28,28864,1,1,1,1,0.16,"| rubredoxin family protein | Chr5:3377694-3381488 REVERSE LENGTH=276 |"
1458,1,huanggua_zhangwenna,CsGy4G011520.1,28,87714,1,1,1,1,0.05,"| bZIP transcription factor (DUF630 and DUF632) | Chr4:11617735-11621834 FORWARD LENGTH=777 |"
1459,1,huanggua_zhangwenna,CsGy5G025190.1,28,32639,2,2,2,2,0.29,"| fruit protein pKIWI502 | Chr5:29568565-29571989 FORWARD LENGTH=304 |"
1460,1,huanggua_zhangwenna,CsGy1G023100.1,27,57447,1,1,1,1,0.08,"| probable anion transporter 4, chloroplastic | Chr1:21982804-21986442 FORWARD LENGTH=530 |"
1461,1,huanggua_zhangwenna,CsGy7G004740.1,27,26839,1,1,1,1,0.17,"| pentatricopeptide repeat-containing protein At4g18975, chloroplastic | Chr7:3542552-3551825 REVERSE LENGTH=236 |"
1462,1,huanggua_zhangwenna,CsGy4G021030.1,27,33339,1,1,1,1,0.13,"| 50S ribosomal protein L13 | Chr4:27731435-27735729 FORWARD LENGTH=297 |"
1463,1,huanggua_zhangwenna,CsGy4G005040.1,27,51976,1,1,1,1,0.08,"| Aldehyde dehydrogenase | Chr4:3588449-3590780 REVERSE LENGTH=464 |"
1464,1,huanggua_zhangwenna,CsGy6G020430.1,27,29455,1,1,1,1,0.15,"| Mitochondrial outer membrane protein porin 1 | Chr6:21191900-21194754 FORWARD LENGTH=276 |"
1465,1,huanggua_zhangwenna,CsGy4G000730.1,27,38868,1,1,1,1,0.11,"| peter Pan-like protein | Chr4:452146-454481 FORWARD LENGTH=344 |"
1466,1,huanggua_zhangwenna,CsGy3G015120.1,27,122032,2,2,2,2,0.07,"| Phytochrome | Chr3:11123120-11128080 FORWARD LENGTH=1083 |"
1467,1,huanggua_zhangwenna,CsGy3G006860.1,27,26498,1,1,1,1,0.17,"| Very-long-chain (3R)-3-hydroxyacyl-CoA dehydratase | Chr3:5952055-5954055 REVERSE LENGTH=227 |"
1468,1,huanggua_zhangwenna,CsGy3G045000.1,27,54790,1,1,1,1,0.08,"| 2-phosphoglycerate kinase | Chr3:41646687-41656437 REVERSE LENGTH=485 |"
1469,1,huanggua_zhangwenna,CsGy7G019330.1,27,63023,1,1,1,1,0.07,"| Katanin p60 ATPase-containing subunit A1 | Chr7:21940497-21944081 REVERSE LENGTH=570 |"
1470,1,huanggua_zhangwenna,CsGy3G017900.1,27,65617,1,1,1,1,0.07,"| high chlorophyll fluorescence phenotype 173 | Chr3:13983135-13988439 REVERSE LENGTH=588 |"
1471,1,huanggua_zhangwenna,CsGy5G027200.1,27,73216,1,1,1,1,0.06,"| probable protein arginine N-methyltransferase 3 | Chr5:30902394-30909863 FORWARD LENGTH=644 |"
1472,1,huanggua_zhangwenna,CsGy5G021170.1,27,46513,1,1,1,1,0.10,"| lysine histidine transporter 1 | Chr5:27009390-27011603 REVERSE LENGTH=418 |"
1473,1,huanggua_zhangwenna,CsGy3G018880.1,27,9860,1,1,1,1,0.51,"| Unknown Protein | Chr3:15008252-15008714 FORWARD LENGTH=85 |"
1474,1,huanggua_zhangwenna,CsGy6G019400.1,27,46079,1,1,1,1,0.10,"| D-aminoacyl-tRNA deacylase | Chr6:19807877-19812463 FORWARD LENGTH=413 |"
1475,1,huanggua_zhangwenna,CsGy1G028730.1,27,16922,1,1,1,1,0.28,"| Calmodulin-related protein | Chr1:26835100-26836570 REVERSE LENGTH=149 |"
1476,1,huanggua_zhangwenna,CsGy7G012060.1,27,50071,1,1,1,1,0.09,"| Alcohol dehydrogenase | Chr7:15378630-15382739 FORWARD LENGTH=448 |"
1477,1,huanggua_zhangwenna,CsGy6G016590.1,27,82962,1,1,1,1,0.05,"| Beta-D-xylosidase 1 | Chr6:15644301-15649186 FORWARD LENGTH=770 |"
1478,1,huanggua_zhangwenna,CsGy1G024650.1,27,81603,1,1,1,1,0.05,"| twinkle homolog protein, chloroplastic/mitochondrial isoform X1 | Chr1:23529297-23557190 REVERSE LENGTH=717 |"
1479,1,huanggua_zhangwenna,CsGy5G027930.1,27,67859,1,1,1,1,0.06,"| Putative inactive receptor kinase | Chr5:31683735-31685549 FORWARD LENGTH=604 |"
1480,1,huanggua_zhangwenna,CsGy2G003370.1,27,86904,1,1,1,1,0.05,"| WD repeat-containing protein 48 | Chr2:2232423-2243282 FORWARD LENGTH=784 |"
1481,1,huanggua_zhangwenna,CsGy6G033180.1,27,32156,1,1,1,1,0.14,"| Derlin | Chr6:30027258-30030534 FORWARD LENGTH=279 |"
1482,1,huanggua_zhangwenna,CsGy6G020900.1,27,114316,1,1,1,1,0.04,"| exocyst complex component SEC8-like | Chr6:21552580-21571925 REVERSE LENGTH=1024 |"
1483,1,huanggua_zhangwenna,CsGy7G008340.1,27,22748,1,1,1,1,0.20,"| 30S ribosomal protein S10 | Chr7:9288917-9290845 REVERSE LENGTH=206 |"
1484,1,huanggua_zhangwenna,CsGy2G018030.1,26,54868,1,1,1,1,0.08,"| Vacuolar processing enzyme | Chr2:27849878-27854210 FORWARD LENGTH=493 |"
1485,1,huanggua_zhangwenna,CsGy6G013810.1,26,17445,1,1,1,1,0.27,"| pleckstrin homology domain-containing protein 1 | Chr6:12264859-12265308 REVERSE LENGTH=149 |"
1486,1,huanggua_zhangwenna,CsGy3G042210.1,26,80213,1,1,1,1,0.05,"| probable xyloglucan glycosyltransferase 5 | Chr3:39321429-39324251 REVERSE LENGTH=695 |"
1487,1,huanggua_zhangwenna,CsGy2G015980.1,26,56660,1,1,1,1,0.08,"| Calcium-dependent protein kinase 24 | Chr2:15932662-15935894 REVERSE LENGTH=503 |"
1488,1,huanggua_zhangwenna,CsGy1G031220.1,26,18152,1,1,1,1,0.26,"| 4-hydroxy-4-methyl-2-oxoglutarate aldolase | Chr1:30038883-30039383 FORWARD LENGTH=166 |"
1489,1,huanggua_zhangwenna,CsGy2G007340.1,26,127805,1,1,1,1,0.03,"| putative disease resistance RPP13-like protein 1 isoform X1 | Chr2:5885459-5888731 FORWARD LENGTH=1090 |"
1490,1,huanggua_zhangwenna,CsGy2G024080.1,26,57615,1,1,1,1,0.08,"| probable U3 small nucleolar RNA-associated protein 7 | Chr2:31837187-31842202 FORWARD LENGTH=511 |"
1491,1,huanggua_zhangwenna,CsGy6G026310.1,26,91665,1,1,1,1,0.05,"| Ribonucleoside-diphosphate reductase | Chr6:25859175-25863525 FORWARD LENGTH=807 |"
1492,1,huanggua_zhangwenna,CsGy3G001380.1,26,62668,1,1,1,1,0.07,"| RNA-binding 34 | Chr3:1047951-1050926 REVERSE LENGTH=566 |"
1493,1,huanggua_zhangwenna,CsGy1G022860.1,26,30486,1,1,1,1,0.15,"| methylsterol monooxygenase 2-2 | Chr1:21825441-21828743 FORWARD LENGTH=262 |"
1494,1,huanggua_zhangwenna,CsGy2G009030.1,26,91363,1,1,1,1,0.05,"| probable methionine--tRNA ligase | Chr2:8201818-8208309 REVERSE LENGTH=804 |"
1495,1,huanggua_zhangwenna,CsGy4G016980.1,26,92912,1,1,1,1,0.05,"| Long-chain acyl-CoA synthetase 4 | Chr4:21993120-21999191 FORWARD LENGTH=835 |"
1496,1,huanggua_zhangwenna,CsGy2G009920.1,26,46582,1,1,1,1,0.09,"| Equilibrative nucleoside transporter 4 | Chr2:9546102-9548681 FORWARD LENGTH=418 |"
1497,1,huanggua_zhangwenna,CsGy5G003920.1,26,43445,1,1,1,1,0.10,"| 3-oxoacyl-[acyl-carrier-protein] synthase 3 B | Chr5:2585173-2589712 REVERSE LENGTH=406 |"
1498,1,huanggua_zhangwenna,CsGy2G007690.1,26,66692,1,1,1,1,0.07,"| splicing factor 3B subunit 2 | Chr2:6298460-6304783 FORWARD LENGTH=580 |"
1499,1,Student_Contaminants,gi|1589670|prf||2211403A,26,88433,1,1,1,1,0.05,"gamma-a gene"
1500,1,huanggua_zhangwenna,CsGy4G006070.1,26,78829,1,1,1,1,0.06,"| translation initiation factor IF-2 | Chr4:4356746-4363010 REVERSE LENGTH=724 |"
1501,1,huanggua_zhangwenna,CsGy1G008720.1,26,114971,1,1,1,1,0.04,"| C2 and GRAM domain-containing protein isoform X1 | Chr1:5471999-5476509 FORWARD LENGTH=1008 |"
1502,1,huanggua_zhangwenna,CsGy5G013220.1,26,70325,1,1,1,1,0.06,"| zinc finger CCCH domain-containing protein 53-like | Chr5:16961544-16966786 FORWARD LENGTH=628 |"
1503,1,huanggua_zhangwenna,CsGy2G012810.1,25,47866,1,1,1,1,0.09,"| Fructose-bisphosphate aldolase | Chr2:12620127-12622620 FORWARD LENGTH=437 |"
1504,1,huanggua_zhangwenna,CsGy6G016360.1,25,17798,1,1,1,1,0.26,"| Histone H2A | Chr6:15401027-15401607 REVERSE LENGTH=164 |"
1505,1,huanggua_zhangwenna,CsGy4G005460.1,25,41843,1,1,1,1,0.11,"| IPR016040 (NAD(P)-binding domain) | Chr4:3896419-3897534 FORWARD LENGTH=371 |"
1506,1,huanggua_zhangwenna,CsGy1G015080.1,25,43514,1,1,1,1,0.10,"| 3-ketoacyl-CoA thiolase | Chr1:11001150-11007697 FORWARD LENGTH=414 |"
1507,1,huanggua_zhangwenna,CsGy7G003860.1,25,34240,1,1,1,1,0.13,"| protein THYLAKOID FORMATION1, chloroplastic | Chr7:2941070-2943371 REVERSE LENGTH=298 |"
1508,1,huanggua_zhangwenna,CsGy1G030710.1,25,122595,1,1,1,1,0.04,"| Serine/threonine-protein phosphatase | Chr1:29174307-29199675 FORWARD LENGTH=1129 |"
1509,1,huanggua_zhangwenna,CsGy2G020720.1,25,53016,1,1,1,1,0.08,"| Mitochondrial carrier protein | Chr2:29592152-29596793 FORWARD LENGTH=475 |"
1510,1,huanggua_zhangwenna,CsGy4G005800.1,25,24848,1,1,1,1,0.18,"| 2-C-methyl-D-erythritol 2,4-cyclodiphosphate synthase | Chr4:4150122-4154469 REVERSE LENGTH=233 |"
1511,1,huanggua_zhangwenna,CsGy1G012430.1,25,88909,1,1,1,1,0.05,"| HAESA-like 1 | Chr1:7844254-7847369 FORWARD LENGTH=796 |"
1512,1,huanggua_zhangwenna,CsGy2G023450.1,25,32728,1,1,1,1,0.14,"| protein MEMO1 | Chr2:31397648-31401183 REVERSE LENGTH=291 |"
1513,1,huanggua_zhangwenna,CsGy2G011080.1,25,37797,1,1,1,1,0.12,"| Tetratricopeptide repeat-containing family protein | Chr2:10951958-10955570 REVERSE LENGTH=331 |"
1514,1,huanggua_zhangwenna,CsGy3G001990.1,25,49479,1,1,1,1,0.09,"| poly(U)-specific endoribonuclease-B | Chr3:1573674-1578497 FORWARD LENGTH=429 |"
1515,1,huanggua_zhangwenna,CsGy5G030190.1,25,101279,1,1,1,1,0.04,"| Bifunctional aspartokinase/homoserine dehydrogenase | Chr5:33297601-33309990 FORWARD LENGTH=914 |"
1516,1,huanggua_zhangwenna,CsGy1G023070.1,25,17319,1,1,1,1,0.27,"| mediator of RNA polymerase II transcription subunit 12-like isoform X3 | Chr1:21964218-21964757 REVERSE LENGTH=149 |"
1517,1,huanggua_zhangwenna,CsGy5G015750.1,25,28029,1,1,1,1,0.16,"| NACHT, LRR and PYD domains-containing protein 4A | Chr5:21985769-21988624 FORWARD LENGTH=255 |"
1518,1,huanggua_zhangwenna,CsGy4G018830.1,25,65469,1,1,1,1,0.07,"| E3 ubiquitin-protein ligase ORTHRUS 2-like | Chr4:24724853-24728885 REVERSE LENGTH=567 |"
1519,1,huanggua_zhangwenna,CsGy3G039780.1,25,23025,1,1,1,1,0.20,"| Cytochrome P450 | Chr3:37395391-37395999 FORWARD LENGTH=202 |"
1520,1,huanggua_zhangwenna,CsGy6G036940.1,25,22993,1,1,1,1,0.20,"| protein PHLOEM PROTEIN 2-LIKE A9-like | Chr6:32257429-32258267 REVERSE LENGTH=199 |"
1521,1,huanggua_zhangwenna,CsGy2G005880.1,25,62351,1,1,1,1,0.07,"| Xylose isomerase | Chr2:4145952-4150797 FORWARD LENGTH=549 |"
1522,1,huanggua_zhangwenna,CsGy2G013480.1,25,25325,1,1,1,1,0.18,"| CDP-diacylglycerol--inositol 3-phosphatidyltransferase | Chr2:13202857-13205315 FORWARD LENGTH=219 |"
1523,1,huanggua_zhangwenna,CsGy1G028410.1,25,84616,1,1,1,1,0.05,"| pumilio homolog 12 | Chr1:26592532-26596684 FORWARD LENGTH=745 |"
1524,1,huanggua_zhangwenna,CsGy6G010530.1,25,52345,1,1,1,1,0.08,"| mannan endo-1,4-beta-mannosidase 2 | Chr6:9042974-9045845 FORWARD LENGTH=445 |"
1525,1,huanggua_zhangwenna,CsGy6G001770.1,25,64768,1,1,1,1,0.07,"| Phosphoinositide phospholipase C | Chr6:1244221-1248770 FORWARD LENGTH=570 |"
1526,1,huanggua_zhangwenna,CsGy5G015800.1,24,42336,1,1,1,1,0.10,"| glutamate 5-kinase | Chr5:22034732-22061059 REVERSE LENGTH=390 |"
1527,1,huanggua_zhangwenna,CsGy5G008400.1,24,66118,1,1,1,1,0.07,"| RNA helicase | Chr5:6343637-6347139 REVERSE LENGTH=587 |"
1528,1,huanggua_zhangwenna,CsGy3G026910.1,24,75235,1,1,1,1,0.06,"| nucleolin 1 isoform X1 | Chr3:27954282-27960106 REVERSE LENGTH=707 |"
1529,1,huanggua_zhangwenna,CsGy5G029920.1,24,125188,1,1,1,1,0.03,"| Putative nucleoredoxin 1-1 | Chr5:33115454-33120824 FORWARD LENGTH=1090 |"

## Sheet: Supplementary Data Set S4
Supplementary Data Set S4：List of primers used in this study.
Primers for qRT-PCR
CsTON2-qPCR-F	GAAATGGAGGGCTATATCAGAGG
CsTON2-qPCR-R	CGAGCGGCTATACGACAATAA
CsSUN-qPCR-F	CCACAATACCGCCCAATTTATC
CsSUN-qPCR-R	CTATGGCATGTTTGCTCTGTTC
CsUBI-qPCR-F	CACCAAGCCCAAGAAGATC
CsUBI-qPCR-R	TAAACCTAATCACCACCAGC
CycA-Q-F	GATTTGTTCGTGCTGCTCAA
CycA-Q-R	TAATTCGGCAAGGAAGTTGG
CycB-Q-F	GAGAACGAGAGCAGACCTCA
CycB-Q-R	CAATCTTTGTCGCAAGGAAA
CycD3;1-Q-F	CATGTGGAGGAGAAAGCAGA
CycD3;1-Q-R	TTGATGCTGACACAATCGTC
CycD3;2-Q-F	CTATCAACCCTCACAAACGC
CycD3;2-Q-R	TGTTGCTCTAAATGCCCAAG
CDKA-Q-F	TCTTCGTGGCATTGCATATT
CDKA-Q-R	TCTTGCCAGTCCAAAGTCAG
CDKB-Q-F	CAATCCCTCTATGTCGTTCG
CDKB-Q-R	GCTTGAGATCACGGTGAAGA
CYCB1;1a-Q-F	TGACCATCCAGTCCCTATGT
CYCB1;1a-Q-R	CTCCTCTGCTATATCCTCCATTTC
CYCB1;1b-Q-F	TTTGGGCTCCAGAGGTAAATG
CYCB1;1b-Q-R	CCACTCCAACTTCCCAAGTATC
Primers for protein induction
CsTON2-GST-F	TCCAGGGGCCCCTGGGATCCATGTACAGTGGTTCCAGTGAT
CsTON2-GST-R	TCGAGTCGACCCGGGAATTCTCACTCTTCCTCTGGCTCTTC
Primers for yeast two-hybrid, Co-IP analysis, firefly luciferase complementation imaging (LCI) assay
CsTRM5-AD-F	GTACCAGATTACGCTCATATGATGACGACAGGAATGGTGCAA
CsTRM5-AD-R	CAGCTCGAGCTCGATGGATCCTTAGAACACCAGCTTCCTTCT
CsSUN-AD-F	GTACCAGATTACGCTCATATGATGGGGAAAGCAACGAGATGGT
CsSUN-AD-R	CAGCTCGAGCTCGATGGATCCTCATAATTTTCTCTGCAAATTG
CsSUN-BD-F	TCAGAGGAGGACCTGCATATGATGGGGAAAGCAACGAGATGGT
CsSUN-BD-R	CCGCTGCAGGTCGACGGATCCTCATAATTTTCTCTGCAAATTG
CsTON2-BD-F	TCAGAGGAGGACCTGCATATGATGTACAGTGGTTCCAGTGATG
CsTON2-BD-R	CCGCTGCAGGTCGACGGATCCTCACTCTTCCTCTGGCTCTTCT
CsTON2-A-BD-F	TCAGAGGAGGACCTGCATATGATGTACAGTGGTTCCAGTGATG
CsTON2-A-BD-R	CCGCTGCAGGTCGACGGATCCTCAATCTGATTGTTTCCTCAGGA
CsTON2-B-BD-F	TCAGAGGAGGACCTGCATATGATGCTTCTGTTAAATGCCGATGA
CsTON2-B-BD-R	CCGCTGCAGGTCGACGGATCCTCAAAGACCTCTGATATAGCCCTC
CsTON2-C-BD-F	TCAGAGGAGGACCTGCATATGATGATTCCAAATTTGGCTCAAC
CsTON2-C-BD-R	CCGCTGCAGGTCGACGGATCCTCACTCTTCCTCTGGCTCTTCT
CsTON2-GFP-F	AATCGACTCTAGAAAGCTTCTGCAGATGTACAGTGGTTCCAGTGATG
CsTON2-GFP-R	TCCTCGCCCTTGCTCACCATGGTACCCTCTTCCTCTGGCTCTTCTTCT
CsTRM5-Flag-F	CCAAATCGACTCTAGAAAGCTT ATGACGACAGGAATGGTGCAAG
CsTRM5-Flag-R	CATGGTACCGGATCCACTAGT GAACACCAGCTTCCTTCTAGGC
CsSUN-Flag-F	CCAAATCGACTCTAGAAAGCTTATGGGGAAAGCAACGAGATGGT
CsSUN-Flag-R	CATGGTACCGGATCCACTAGT TAATTTTCTCTGCAAATTGTT
CsTRM5-nLUC-F	CGGGGGACGAGCTCGGTACCATGACGACAGGAATGGTGCAA
CsTRM5-nLUC-R	ACATCGTATGGGTAGTCGACGAACACCAGCTTCCTTCTAGG
CsSUN-nLUC-F	CGGGGGACGAGCTCGGTACCATGGGGAAAGCAACGAGATGG
CsSUN-nLUC-R	ACATCGTATGGGTAGTCGACTAATTTTCTCTGCAAATTGTT
CsTON2-cLUC-F	CACGGGGGACGAGCTCGGTACCATGTACAGTGGTTCCAGTGAT
CsTON2-cLUC-R	CGCGTACGAGATCTGGTCGACCTCTTCCTCTGGCTCTTCTTC
CsBSK1-cluc-F	TCCCGGGGCGGTACCATGGGGTGTTGTGAATCCAT
CsBSK1-cluc-R	GCTCTGCAGGTCGACTCATCGTCCACCTCGTTGCC
CsBSK5-cluc-F	TCCCGGGGCGGTACCATGGGAGCTCGTTGCTCCAG
CsBSK5-cluc-R	GCTCTGCAGGTCGACTCAAGTTCTTTCTTTTTTGA
CsBSK3-cluc-F	TCCCGGGGCGGTACCATGGGTTGCGAGTGTTCGAA
CsBSK3-cluc-R	GCTCTGCAGGTCGACTCAGGTTGTTGCATTCTTTT
CsMAPKK-cluc-F	TCCCGGGGCGGTACCATGAAGACCAAGACGCCATT
CsMAPKK-cluc-R	GCTCTGCAGGTCGACTTATTGTTGTTGTTGTCTGG
CsMAPK-cluc-F	TCCCGGGGCGGTACCATGGGAAAGTGCTACCCTGT
CsMAPK-cluc-R	GCTCTGCAGGTCGACTCATGCAAATTCTGGATTGA
Primers for genetic transformation
CsTON2-BsF	ATATATGGTCTCGATTGGCAAATAGGACCTAAATGCGTT
CsTON2-F0	TGGCAAATAGGACCTAAATGCGTTTTAGAGCTAGAAATAGC
CsTON2-R0	AACGCAGACAATTACTGAGCAGCAATCTCTTAGTCGACTCTAC
CsTON2-BsR	ATTATTGGTCTCGAAACGCAGACAATTACTGAGCAGCAA
CsSUN-PUC19-F	CGGGGGACGAGCTCGGTACCATGGGGAAAGCAACGAGATGG
CsSUN-PUC19-R	ATGGTCTTTGTAGTCTTCGAATAATTTTCTCTGCAAATT
CsSUN-1305-F	CGGGGGACTCTAGAGGATCCATGGGGAAAGCAACGAGATGG
CsSUN-1305-R	GGAAATTCGAGCTGGTCACCTCACTTATCGTCATCGTCCTTGTAA
proCsTON2:CsTON2-1305-F	CAGCTTATCGATACCGTCGACCCCTTCCACCACGCAGCAAC
proCsTON2:CsTON2-1305-R	ATCACTGGAACCACTGTACATAGTTGAGCAATAATAACCGCG
Primers for subcellular localization
CsTON2-GFP-F	AATCGACTCTAGAAAGCTTCTGCAGATGTACAGTGGTTCCAGTGATG
CsTON2-GFP-R	TCCTCGCCCTTGCTCACCATGGTACCCTCTTCCTCTGGCTCTTCTTCT
CsSUN-mCherry-F	CTGCAGGGGCCCGGGGTCGACATGGGGAAAGCAACGAGATGG
CsSUN-mCherry-R	TGCTCACCATAGATCTGGTACCTAATTTTCTCTGCAAATTGTT
Primers for dual-luciferase reporter analysis
CsTON2pro-0800-2k-F	TCGACGGTATCGATAAGCTTCCCCTTCCACCACGCAGCAAC
CsTON2pro-0800-2k-R	GCTCTAGAACTAGTGGATCCAGTTGAGCAATAATAACCGC
CsTON2pro-0800-3k-F	TCGACGGTATCGATAAGCTTAATCTATGACATGACAGAGA
CsTON2pro-0800-3k-R	GCTCTAGAACTAGTGGATCCAGTTGAGCAATAATAACCGC
Primers for molecular marker
C1-2091671-F:	TCCTACAAATGAGTCAAAG
C1-2091871-R:	TATAAATTTCATTTGAATA
C1-3997567-F:	AAGAGTAATTAGGAAACTT
C1-3997567-R:	TTTGAATTATTTCATATGA
C1-6765039-F:	TGTGTCCAAGAGAACTAAT
C1-6765039-R:	TTCAATTTTGTGATCTTCA
C1-7965244-F:	TTTCTCCATATCCGTTTGT
C1-7965244-R:	AATTAATAATTGAATTAGT
C1-10796184-F:	ATAAGATGTACCTTGAGCC
C1-10796184-R:	GGCTATATCCAAACAAGGC
C1-13664035-F:	AGGAAGTAGAGGAAAGGTG
C1-13664035-R:	TCGTAAGATATTTTGCATC
C1-16051245-F:	TAAATTCAATTTTTTTTGT
C1-16051245-R:	TTGACATTATTGCAACAAG
C1-19750841-F:	GCTCTCTCAAAGAGGATGT
C1-19750841-R:	TGGTTGCTAAAGTTAAGTA
C1-21644267-F:	AAGGTCCAATATTTTTAAA
C1-21644267-R:	ACTTTGCTTGTTATATACA
C1-24619939-F:	TCAGAAGTAGATTTGAATT
C1-24619939-R:	CATAGCTTTGGAAAAGACA
C1-26913771-F:	AATACAATATTATCCTATT
C1-26913771-R:	TGAGGCCTTTAATTCTCAT
C1-28926859-F:	TTTAATATTTTCATATATG
C1-28926859-R:	TCGATAATTTTCATTGTGA
C1-32007999-F:	TAACTACAACAAGCAAACG
C1-32007999-R:	TTGGAGAATTACATATAAG
C2-855711-F:	CGAATGTCGATTACACTAT
C2-855711-R:	TCGTATCAACCAACTAAGA
C2-4560313-F:	CTCTTACTCAGCCTTTTCA
C2-4560313-R:	CCGGAAATCCACTTTCAGA
C2-6399269-F:	AATAATGCTTAGTTGGTTG
C2-6399269-R:	ACAAAGATTGAATCATTAC
C2-8311363-F:	GTTAAACTAAACCGAGGGT
C2-8311363-R:	TCTACCAAAGGTGGATGGT
C2-9949951-F:	GTACAATGTGCTGAAATGA
C2-9949951-R:	AAGTTGAAATTGCAACGCT
C2-12324024-F:	TGCTATAAACGTAATAGAA
C2-12324024-R	AGCTTGAACCCATTATTCC
C2-14630410-F:	TCATTTCAAAATCTTATAT
C2-14630410-R:	AATCACTTTTAGTAAAATT
C2-18868358-F:	CTGATATACTTTCATTATA
C2-18868358-R:	TACGACGTCGGGCTATTTT
C2-22059688-F:	TTCGGTGAATAACAAGAAA
C2-22059688-R:	GAGCATTGGGAGAACCAAG
C2-23233677-F:	TATTATATGTCATAGGTTT
C2-23233677-R:	CAAAGTTCACCAATAGGAT
C3-1409568-F:	ACTGTAAAAGAACATAATC
C3-1409568-R:	CTCAACTAAATGAATTGTC
C3-3887620-F:	CACTAGCAAACTGATTATA
C3-3887620-R:	GCAAAGTGAATGATTGTCT
C3-5700370-F:	TTAAGCTTATGTAATTCAT
C3-5700370-R:	AGTTTAATAAATAGACAAC
C3-8988790-F:	AGTAAATAAAATGAATTGG
C3-8988790-R:	AGCTTTGATTTTCAAAGCC
C3-11308848-F:	GTGAGAATTAAGTTTATAA
C3-11308848-R:	TTTCCCTCTCAATTTCTCC
C3-14597840-F:	CCTAATTTTACATTATTCT
C3-14597840-R:	TACTAAAGTATGTACATCA
C3-18601441-F:	TTACTTCCCAGTGTATGAG
C3-18601441-R:	CTGACAACTGCCCAGCTTA
C3-19640234-F:	ATGTTAAATTCGATGAAAA
C3-19640234-R:	CATGGATTCAATATAAGTT
C3-22002294-F:	GTGTAACAGTGACGATCAA
C3-22002294-R:	CATGAAGTTTTAAAATGTA
C3-25066320-F:	TCAAAATGTTTCATTAATA
C3-25066320-R:	CATGATATTGTGAACTTTT
C3-27392958-F:	ATGGAGCTGCCATCCTTTA
C3-27392958-R:	CTCTGAATTTACGTAGACC
C3-30118093-F:	CATATGATGTTTCTTAAAA
C3-30118093-R:	ACTACTCATTCACCAAACA
C3-32944451-F:	CAACCTCCTCCCTTACGTC
C3-32944451-R:	GTCAGTGGAGATGGAGGCT
C3-34770191-F:	TCATATCTCATCAATATAC
C3-34770191-R:	AGAAGTTACTTAACTATCA
C3-37703591-F:	CAAATAAATATTTTACATA
C3-37703591-R:	GAGATGAGAAAATACATTT
C3-40059953-F:	CCTTCAACATTCTTCATTT
C3-40059953-R:	AGTATTACTAAATTTGACA
C4-817655-F:	CAAACTATTACTGAACCTT
C4-817655-R:	TTCTTTGTCAATAAAAACT
C4-5464715-F:	GGTTTGATTTATTTAAGAT
C4-5464715-R:	GTATGTACTATGTATGTAT
C4-7573014-F:	GAAGTGTTTAAGTGTTGAA
C4-7573014-R:	GCAACACTTTTCAACCAAA
C4-10284020-F:	GGATTATATAAGTTTAAGA
C4-10284020-R:	CAAAGTCATCATCTTTGGG
C4-13693155-F:	GAGTCTAAACATACATATA
C4-13693155-R:	TTGTGTGTGGGGTTGAAGT
C4-17734871-F:	CGTGGATTCCTTCACTAAA
C4-17734871-R:	CATGTGGGAGTCTTCGTGG
C4-20099835-F:	GGAGAAGGAAAGTCCTCAA
C4-20099835-R:	GTGTCTCAACTCTCGACGT
C4-21343392-F:	CTTTGGAAGAATGATACCT
C4-21343392-R:	CTTGCAAATGTCTCTTTATC
C4-22347317-F:	GGATTGTGCTCCATTCAAT
C4-22347317-R:	CTCATCATTGTATAATCTT
C4-24499456-F:	CTACTTCCAATACTTCCAA
C4-24499456-R:	GATGTGAATTTGAATGCTA
C5-197804-F:	GATTCATGCATGTGACCAA
C5-197804-R:	GCCTTTATTTAGATGGAAG
C5-2906579-F:	CGATGTATACTACCAAATA
C5-2906579-R:	ACCCTAATTCATCTAGGAG
C5-4955395-F:	CCCAGCTAGAACTTCTTCA
C5-4955395-R:	GGCGGATCAATGAGGTCAA
C5-7224579-F:	GGCCTTTAGCTTAAGAGTA
C5-7224579-R:	CATATCCATTGGCGGCTCA
C5-9339062-F:	CATAACCTAAGGTAAGGTT
C5-9339062-R:	TTAAAATGGCCAACATCCA
C5-11334690-F:	CATCTACTCCTATGTGTCA
C5-11334690-R:	CACTGAACTTAGTTCAACT
C5-13082334-F:	GAGATCACATTCGAAAGAG
C5-13082334-R:	CTCATTCGCATGCTTCCTA
C5-14647913-F:	CAACAATTCACAATTTGGT
C5-14647913-R:	CCGTGTGAACCAGTAACC
C5-15986430-F:	GTAGTAGTAGTAGTGGTAG
C5-15986430-R:	CCACGACTACTACTACCAC
C5-18840199-F:	GTAACGTGGGTCCCTTGTA
C5-18840199-R:	CACCCAAAACACCTAACCA
C5-20835207-F:	ACAACAGCTACTATGACAT
C5-20835207-R:	AAGAAGGAACAGTCCAAGG
C5-22687482-F:	CATCGTTTGGACTAAACAC
C5-22687482-R:	GACTAATGTGTATACGTTA
C5-31547402-F:	CTCCCTTACTTTCACTCTC
C5-31547402-R:	GCCCTAGAAAACAGCGTTC
C6-554740-F:	TGGTTTTAATAAAAGCAAG
C6-554740-R:	GGAAAGTTTTAGGGTTCTG
C6-2090488-F:	AATCTAAGTCAATAATGAA
C6-2090488-R:	ACATGAGTTTGTGAAGAAC
C6-4499815-F:	GAGATCTTAGGATTGAGCC
C6-4499815-R:	ATAAATAAACCAGTATCAC
C6-7307754-F:	GCATGGCTTATTGGAATAG
C6-7307754-R:	GTTCTCTCAACTTTGTCAT
C6-9722887-F:	ATAGTCTATCTCAAGCATG
C6-9722887Z-R:	CGGCCTATAGAATAAACAT
C6-12493734-F:	GAATTTAAAAGTTATAGTA
C6-12493734-R:	AATCAAATATTTGGAAGTT
C6-16579387-F:	GTGTCGGATCGTGATCGTA
C6-16579387-R:	CGGACTGTTGTATTATAGC
C6-17546910-F:	CAATTGGATATTAGTGCAA
C6-17546910-R:	GATTTGACCACATGGTTAT
C6-20022247-F:	GTGAGACTTATAAAATATA
C6-20022247-R:	GTATCATCGTCTATCTAAA
C6-22006872-F:	GAGGTATACCTCATACACA
C6-22006872-R:	GAGGAGAACGAAGAAGGTA
C6-24626435-F:	GAAATTTCAAACTGATGAC
C6-24626435-R:	GTAATAACTTAAACTATGA
C6-26278526-F:	ATCTTGGTAAGAATTTAAT
C6-26278526-R:	GGGAGCCTCCGTTTGGATG
C6-28127221-F:	GATATGAATTTAGAATATT
C6-28127221-R:	GCTAATGTGGTTAAATCGA
C6-30562645-F:	AAGTCGCCTAAGCTCATTC
C6-30562645-R:	GGAGTATCGAGTGAGACTA
C7-492924-F:	CCTTCCAATTGGATTACTG
C7-492924-R:	CACACCGTCAACTTTCATT
C7-1999937-F:	CTCAGTGTATCATTATCAA
C7-1999937-R:	CTGCAGATACATTTAGTAC
C7-3661509-F:	GGGTTTATACTTCATGAGT
C7-3661509-R:	GTGTTGGACAATAATCTCC
C7-5103776-F:	GTGTGAACTATCAGATTTC
C7-5103776-R:	ATAAAAGTAAAACACCTCA
C7-7369780-F:	CACACACAATCACACGCGC
C7-7369780-R:	GCGTGTTTGCATGTGCATT
C7-9194407-F:	GGATTTTCCTATAATTATT
C7-9194407-R:	CAAAATTTCCAATCCATAA
C7-10333234-F:	CACAACAAAAGGTACGCGT
C7-10333234-R:	CTCAACATCTAACATTACC
C7-13210790-F:	CCACCTCCGATACAAACAA
C7-13210790-R:	CCCACAAGTTCTTTGATAC
C7-15012349-F:	AGGGTCTATGTCACTACAT
C7-15012349-R:	TTGCCTCATATGACAAAAA
C7-17280013-F:	CATAGTGAAATTTTGGAAC
C7-17280013-R:	AGGTCAGCCCTCTTGTTTG
C7-18541162-F:	GCTTATCTCCAAGAACTAA
C7-18541162-R:	ATGTTTGGAGTCCACGGAG
C7-21231265-F:	TGAACAACTATTAACCATC
C7-21231265-R:	ATTCATCAAATGTCTTATT
Primers for In situ hybridization
SP6-CsTON2	GATTTAGGTGACACTATAGAATGCTGGATCTGAAGCTTTGATGGAGC
T7-CsTON2	TGTAATACGACTCACTATAGGGGCGAGCGGCTATACGACAATAA
